# Supplementary material for: Coping strategies and psychological distress among mothers during COVID-19 pandemic: The moderating role of social support
Source: PLoS One. 2024 Apr 2;19(4):e0300365. doi: 10.1371/journal.pone.0300365 (PMC10986941; doi:10.1371/journal.pone.0300365)
Supplement: S1 Data — (XLSX) [file pone.0300365.s001.xlsx]

## Sheet: Data Coping strategies and psyc
Kode_Responden	Usia	Pendidikan_Terakhir	Tempat_Tinggal	Usia_Pernikahan	Status_Penghasilan_Pribadi	Status_Pernikahan	Usia_Pasangan	Pendidikan_Terakhir_Pasangan	Status_Penghasilan_Pasangan	Total_Penghasilan_Keluarga	Jumlah_Anak	Usia_Anak_Termuda	Usia_Anak_Tertua	Aktivitas_Pribadi	Aktivitas_Pasangan	Jumlah_Anak_SFH_PAUD	Jumlah_Anak_SFH_SD	Jumlah_Anak_SFH_SMP	Jumlah_Anak_SFH_SMA	Jumlah_Anak_SFH_PT	Total_Anak_SFH	Memiliki_PRT	Orang_yang_Dikenal_Positif_Covid19	Orang_Sedesa_atau_Sekelurahan_Positif_Covid19	Penguasaan_Teknologi_WFH	Penguasaan_Teknologi_SFH_Anak	Keterlibatan_Pasangan_dalam_SFH_Anak	Kuesioner_DASS_1	Kuosioner_DASS_2	Kuesioner_DASS_3	Kuesioner_DASS_4	Kuesioner_DASS_5	Kuesioner_DASS_6	Kuesioner_DASS_7	Kuesioner_DASS_8	Kuesioner_DASS_9	Kuesioner_DASS_10	Kuesioner_DASS_11	Kuesioner_DASS_12	Kuesioner_DASS_13	Kuesioner_DASS_14	Kuesioner_DASS_15	Kuesioner_DASS_16	Kuesioner_DASS_17	Kuesioner_DASS_18	Skor_DASS_Depression	Skor_DASS_Anxiety	Skor_DASS_Stress	Skor_DASS_Total
1	39	4	13	10	2	1	39	4	3	1	2	3	9	3	3	0	1	0	0	0	1	1	1	2	1	1	1	0	0	0	1	0	0	2	0	0	3	1	0	0	0	1	0	0	1	0.285714	0.428571	1	0.5
2	38	4	13	12	2	1	38	4	3	1	2	4	11	3	2	1	1	0	0	0	2	1	2	2	1	2	2	2	1	1	1	0	1	1	1	1	1	1	0	2	1	0	1	1	1	0.857143	1	1	0.944444
3	46	4	13	13	3	1	47	4	3	1	1	12	12	3	3	0	1	0	0	0	1	2	2	2	1	1	1	0	0	0	0	0	0	0	0	0	0	0	0	0	0	3	0	0	0	0	0	0.75	0.166667
4	30	4	13	9	3	1	32	4	3	2	3	4	8	3	2	1	1	0	0	0	2	1	2	1	2	2	2	0	1	0	1	0	0	0	0	0	0	0	1	1	0	0	0	0	0	0.142857	0.142857	0.5	0.222222
5	38	4	2	14	3	2	0	0	0	3	1	12	12	3	0	0	1	0	0	0	1	2	2	2	2	2	0	1	0	0	1	0	0	1	1	0	1	1	1	1	1	0	1	1	1	0.428571	0.857143	0.75	0.666667
6	40	4	13	4	2	1	49	4	3	2	4	3	14	3	2	1	2	1	0	0	4	2	2	2	1	1	2	2	3	3	3	1	2	3	2	1	2	2	2	3	1	1	2	1	1	1.57143	2	2.5	1.94444
7	38	4	13	10	2	1	49	4	2	2	3	4	9	1	1	1	2	0	0	0	3	1	1	2	0	1	3	0	1	0	1	1	0	2	1	0	0	1	1	1	1	1	1	0	1	0.714286	0.428571	1.25	0.722222
8	37	4	13	12	2	1	38	4	2	1	2	8	11	1	3	0	2	0	0	0	2	1	1	1	0	1	2	1	1	1	2	1	1	1	2	0	1	2	1	1	1	2	1	1	2	1.14286	1.14286	1.5	1.22222
9	40	4	3	14	3	1	44	4	3	1	2	7	13	3	3	1	1	0	0	0	2	2	2	2	1	1	1	0	0	0	0	0	0	0	0	0	0	0	0	0	0	0	0	0	0	0	0	0	0
10	43	4	11	24	3	1	43	4	3	1	1	1	1	3	3	0	0	0	0	0	0	1	2	2	1	0	0	1	0	0	0	0	0	1	0	0	1	0	0	0	0	1	0	0	0	0	0.285714	0.5	0.222222
11	42	4	13	16	2	1	43	4	3	2	2	11	14	3	3	0	1	1	0	0	2	2	2	2	2	2	2	1	0	0	1	0	0	1	1	0	0	0	0	1	0	1	1	0	2	0.285714	0.428571	1	0.5
12	34	3	13	10	3	1	34	4	3	1	2	5	9	2	3	1	1	0	0	0	2	2	1	1	0	1	1	0	1	0	1	0	0	1	0	0	0	1	1	1	0	0	1	0	0	0.285714	0.285714	0.75	0.388889
13	42	4	20	17	3	1	42	4	3	1	3	9	16	3	3	0	1	1	1	0	3	2	2	1	1	1	1	1	0	0	0	0	0	0	0	0	0	0	0	0	0	0	0	0	0	0	0.142857	0	0.0555556
14	35	4	4	9	3	1	34	4	3	1	2	1	8	3	2	0	1	0	0	0	1	1	2	2	1	1	3	0	0	0	1	0	0	0	0	0	0	0	0	0	0	0	1	0	0	0	0.142857	0.25	0.111111
15	36	4	13	10	2	1	45	2	2	2	1	8	8	1	3	0	1	0	0	0	1	1	2	2	0	1	2	2	1	0	1	0	0	1	0	0	0	0	1	1	0	1	0	0	0	0.142857	0.428571	1	0.444444
16	55	4	13	31	3	2	0	0	0	2	3	21	30	3	0	0	0	0	0	1	1	2	2	2	2	3	0	0	0	0	1	0	0	0	1	0	0	0	0	0	0	0	0	0	0	0	0.142857	0.25	0.111111
17	33	4	13	10	2	1	37	4	3	1	2	6	9	3	2	1	1	0	0	0	2	1	2	2	1	1	1	1	1	0	1	0	0	1	0	0	1	0	1	1	0	1	1	0	1	0.285714	0.571429	1	0.555556
18	36	4	13	8	3	1	50	2	3	2	1	5	5	3	2	1	0	0	0	0	1	1	2	1	1	1	3	2	1	0	3	1	1	2	1	0	0	2	2	2	1	2	2	0	1	1	1	2.25	1.27778
19	35	4	13	10	3	2	0	0	0	2	1	9	9	3	0	0	1	0	0	0	1	2	2	1	1	1	0	1	2	0	1	1	1	1	0	0	0	1	1	1	0	0	1	0	2	1	0.428571	0.75	0.722222
20	43	3	14	19	3	1	46	4	3	2	2	15	18	1	2	0	0	1	1	0	2	1	1	1	0	1	3	0	0	0	1	0	0	1	0	0	0	0	0	1	0	2	2	0	0	0	0.285714	1.25	0.388889
21	38	4	13	15	2	1	38	4	3	1	3	3	14	2	2	1	1	1	0	0	3	1	2	2	0	2	2	0	1	0	1	0	0	0	0	0	0	0	0	1	0	0	1	0	0	0.142857	0.142857	0.5	0.222222
22	44	4	13	20	2	1	50	4	2	1	2	12	18	3	3	0	1	0	0	1	2	1	2	2	2	2	1	1	0	0	1	0	0	1	1	0	0	0	0	1	0	0	0	0	0	0	0.285714	0.75	0.277778
23	42	4	13	15	1	1	43	4	3	2	1	10	10	1	3	0	1	0	0	0	1	2	2	2	0	1	1	0	0	0	0	0	0	1	0	0	0	0	0	1	0	0	0	0	0	0	0	0.5	0.111111
24	34	4	13	5	1	1	31	4	3	2	2	1	4	1	3	0	0	0	0	0	0	2	2	1	0	0	0	0	0	0	0	0	0	1	0	0	1	1	1	1	0	1	1	1	0	0.142857	0.571429	0.75	0.444444
25	48	4	13	23	3	1	52	4	3	1	3	12	22	3	2	0	1	0	1	1	3	2	2	1	2	2	3	1	0	0	0	0	0	0	0	0	0	0	0	0	0	0	0	0	0	0	0.142857	0	0.0555556
26	32	4	13	6	2	3	35	4	3	1	1	5	5	3	2	1	0	0	0	0	1	1	2	1	2	2	2	0	0	0	1	0	0	1	1	0	1	1	1	0	0	0	1	0	1	0.285714	0.571429	0.5	0.444444
27	27	4	13	2	2	1	29	4	3	3	1	1	1	3	3	0	0	0	0	0	0	2	2	2	1	0	0	0	1	0	1	0	1	2	1	0	0	1	1	1	0	0	0	0	0	0.428571	0.285714	1	0.5
28	42	4	14	18	3	1	46	4	3	1	2	14	16	3	2	0	0	2	0	0	2	1	2	2	1	1	3	1	2	0	1	0	0	1	1	0	1	0	2	1	1	1	1	1	1	0.571429	1	1	0.833333
29	35	4	13	14	2	1	39	4	2	1	1	12	12	1	3	0	0	0	0	0	0	2	2	2	0	0	0	0	0	0	0	0	0	1	0	0	0	0	0	0	0	0	1	0	0	0	0.142857	0.25	0.111111
30	39	4	12	11	2	1	39	4	3	2	1	11	11	1	3	0	1	0	0	0	1	2	2	1	0	1	2	1	2	2	2	2	0	2	2	1	0	1	0	1	1	1	2	0	2	1.28571	1	1.5	1.22222
31	52	4	12	24	2	1	55	4	2	1	3	16	23	3	3	0	0	1	0	0	1	1	2	1	1	1	1	1	1	1	1	1	0	1	0	0	0	1	1	1	0	1	0	0	0	0.428571	0.428571	1	0.555556
32	35	4	11	9	1	1	37	3	3	1	3	2	7	1	2	1	1	0	0	0	2	2	2	2	0	1	1	1	1	0	1	0	0	0	1	0	1	0	1	1	1	0	1	0	1	0.428571	0.714286	0.5	0.555556
33	33	4	13	8	2	1	33	4	2	2	3	1	7	1	3	1	1	0	0	0	2	2	2	2	0	1	2	1	1	0	1	0	0	1	1	0	0	1	0	0	1	1	0	0	1	0.571429	0.285714	0.75	0.5
34	38	4	13	12	3	3	38	4	2	3	2	1	8	3	2	0	1	0	0	0	1	2	2	2	1	1	2	2	1	0	1	1	0	1	1	0	0	1	1	1	0	1	1	1	0	0.428571	0.857143	1	0.722222
35	36	2	13	10	1	1	36	2	3	3	3	4	17	1	2	0	1	0	1	0	2	2	2	2	0	1	3	1	1	0	0	0	0	0	0	0	0	0	0	0	0	0	1	0	1	0.285714	0.285714	0	0.222222
36	38	4	5	12	3	3	38	4	3	2	3	2	9	2	2	1	1	0	0	0	2	1	2	2	0	1	1	1	0	0	1	1	0	2	1	0	1	0	0	1	0	0	0	0	1	0.285714	0.428571	1	0.5
37	23	2	15	6	3	1	34	4	3	1	2	1	5	1	2	1	0	0	0	0	1	1	1	2	0	2	1	1	0	0	1	0	0	1	0	0	0	0	0	1	0	0	1	0	0	0	0.285714	0.75	0.277778
38	37	4	13	12	3	1	37	4	3	1	2	3	12	3	3	1	1	0	0	0	2	2	2	2	1	2	2	0	1	0	1	0	0	0	0	0	0	0	0	2	0	1	0	0	0	0.142857	0	1	0.277778
39	42	4	13	17	2	1	43	4	3	1	6	5	16	1	2	1	2	1	1	0	5	2	1	2	0	1	3	0	0	0	0	0	0	1	0	0	0	0	0	1	0	0	0	1	0	0	0.142857	0.5	0.166667
40	31	2	13	7	2	1	31	3	3	1	2	3	6	1	2	1	0	0	0	0	1	2	2	1	0	1	3	1	1	0	1	0	1	1	1	0	0	1	1	1	1	0	1	1	1	0.714286	0.714286	0.75	0.722222
41	38	3	8	11	3	3	38	4	3	1	3	3	10	2	2	0	2	0	0	0	2	1	1	2	0	2	3	1	1	0	1	0	0	1	1	0	1	1	1	0	0	0	1	0	0	0.285714	0.714286	0.5	0.5
42	41	3	13	12	2	1	45	4	2	2	1	7	7	3	2	0	1	0	0	0	1	1	1	2	2	2	1	0	0	0	1	0	0	1	1	0	0	0	0	1	0	0	0	0	0	0	0.142857	0.75	0.222222
43	36	4	12	4	3	1	31	4	3	1	2	1	3	3	3	0	0	0	0	0	0	1	2	1	1	0	0	3	1	0	1	0	0	1	1	0	0	1	1	1	0	0	2	0	1	0.428571	1	0.75	0.722222
44	38	4	13	11	3	1	37	4	3	1	1	7	7	3	3	1	0	0	0	0	1	1	2	2	1	1	3	1	1	0	1	0	0	1	1	0	1	0	1	1	1	1	1	0	2	0.571429	0.714286	1	0.722222
45	46	4	14	16	2	1	46	4	3	1	2	15	16	1	2	0	0	2	0	0	2	1	1	2	0	1	3	1	2	0	3	2	1	1	2	2	1	2	2	1	1	0	1	1	1	1.57143	1.14286	1.25	1.33333
46	35	4	13	9	3	1	38	4	3	1	2	6	8	3	2	1	1	0	0	0	2	1	2	2	1	1	1	1	1	1	1	0	1	1	2	1	2	1	1	2	1	1	1	2	2	1	1.42857	1.25	1.22222
47	35	4	13	13	2	3	40	4	3	1	3	3	12	1	3	0	2	0	0	0	2	1	2	1	0	1	3	1	1	1	2	1	0	1	1	0	0	1	1	1	2	1	0	0	2	1	0.571429	1.25	0.888889
48	34	4	13	12	2	1	36	4	3	2	2	5	11	1	2	1	1	0	0	0	2	2	1	2	0	2	3	0	1	0	1	0	0	2	1	0	0	1	0	2	0	0	0	0	0	0.285714	0.142857	1.25	0.444444
49	34	4	13	7	3	1	35	4	3	1	3	2	6	2	2	2	0	0	0	0	2	2	1	2	0	1	2	1	2	0	1	1	0	1	0	0	1	1	1	2	1	1	1	0	1	0.857143	0.571429	1.25	0.833333
50	34	4	13	11	2	1	35	4	2	2	1	7	7	1	3	0	1	0	0	0	1	2	2	2	0	1	2	2	1	0	3	2	2	2	3	2	0	2	2	2	1	1	2	0	1	1.57143	1.28571	2	1.55556
51	38	4	16	11	2	1	52	4	2	2	2	8	10	3	3	0	2	0	0	0	2	2	2	2	1	1	2	0	1	0	0	0	0	1	1	0	0	1	0	1	1	0	0	0	1	0.571429	0.142857	0.5	0.388889
52	49	4	13	19	2	1	50	2	3	2	2	16	18	1	2	0	0	1	1	0	2	2	1	2	0	2	2	1	0	0	0	0	0	1	0	0	0	0	1	0	0	1	1	1	1	0.142857	0.571429	0.5	0.388889
53	29	4	13	6	3	1	28	2	1	2	1	5	5	3	1	1	0	0	0	0	1	1	2	1	2	1	3	0	1	2	1	1	0	1	0	0	0	0	0	1	1	0	1	0	1	0.571429	0.428571	0.75	0.555556
54	37	2	13	16	1	1	44	2	2	3	3	8	16	1	2	0	2	1	0	0	3	2	2	2	0	1	3	0	0	0	1	0	0	0	0	0	0	0	0	0	0	0	0	0	0	0	0	0.25	0.0555556
55	34	4	19	3	3	1	37	4	3	2	1	2	2	3	3	0	0	0	0	0	0	1	2	2	1	0	0	0	0	0	0	0	0	1	0	0	1	0	0	0	0	0	0	0	1	0.142857	0.142857	0.25	0.166667
56	40	4	13	10	3	1	42	4	3	1	2	6	8	3	3	1	1	0	0	0	2	1	1	1	1	1	1	0	0	0	1	0	0	1	1	0	1	0	1	1	0	0	1	0	0	0	0.571429	0.75	0.388889
57	32	4	13	4	2	3	31	4	3	1	1	3	3	3	3	0	0	0	0	0	0	1	2	1	1	0	0	1	1	1	3	0	0	1	1	0	0	0	1	1	0	0	0	0	1	0.285714	0.571429	1.25	0.611111
58	36	4	12	6	3	2	0	0	0	1	1	5	5	3	0	1	0	0	0	0	1	1	2	1	1	1	0	1	1	1	1	2	0	1	0	0	0	0	1	1	0	1	1	1	2	0.714286	0.714286	1	0.777778
59	38	4	14	14	3	1	39	4	3	2	2	13	13	3	3	0	2	0	0	0	2	1	2	2	1	1	1	1	1	0	1	0	0	1	1	0	0	0	1	1	0	1	1	0	0	0.142857	0.571429	1	0.5
60	26	4	13	2	1	1	29	4	3	3	1	1	1	1	2	0	0	0	0	0	0	2	2	2	0	0	0	0	1	0	0	0	0	1	0	0	0	0	1	1	0	0	0	0	0	0.142857	0.142857	0.5	0.222222
61	43	4	13	17	2	1	45	4	3	2	2	6	12	1	3	1	1	0	0	0	2	2	1	1	0	2	2	2	3	3	2	3	1	3	2	1	3	2	2	2	2	2	1	2	1	1.85714	2.14286	2.25	2.05556
62	33	4	13	7	1	1	35	4	3	1	2	2	5	1	3	1	0	0	0	0	1	1	2	2	0	1	1	0	1	1	1	0	0	1	1	0	1	1	1	1	1	1	1	1	0	0.428571	0.857143	1	0.722222
63	37	4	13	8	3	3	37	4	3	1	2	5	8	2	2	1	1	0	0	0	2	2	2	2	0	1	3	1	0	0	0	0	0	0	0	0	0	0	1	1	1	0	0	0	1	0.285714	0.285714	0.25	0.277778
64	43	4	14	12	3	1	40	4	3	2	2	6	11	3	3	1	1	0	0	0	2	2	2	2	1	1	1	0	0	0	0	0	0	0	0	1	0	0	0	0	1	0	0	0	0	0.285714	0	0	0.111111
65	39	4	21	15	3	1	45	4	3	1	3	3	14	3	2	0	0	0	0	0	0	2	2	1	1	0	0	0	0	0	0	0	0	0	0	0	0	0	0	0	0	0	0	0	0	0	0	0	0
66	40	4	15	20	3	1	44	4	3	1	2	10	14	3	3	0	1	1	0	0	2	2	2	1	1	1	1	0	1	0	0	2	0	1	1	0	0	0	1	1	0	1	1	0	1	0.571429	0.428571	0.75	0.555556
67	31	4	12	2	3	1	31	4	3	1	1	1	1	3	2	0	0	0	0	0	0	2	2	1	1	0	0	1	1	0	1	0	0	1	1	0	0	1	0	1	0	1	0	0	0	0.285714	0.285714	1	0.444444
68	40	4	14	15	3	1	40	4	3	2	1	12	11	2	2	0	1	0	0	0	1	2	2	2	0	1	1	1	0	0	0	0	0	0	0	0	0	0	0	0	0	0	0	0	0	0	0.142857	0	0.0555556
69	41	3	13	17	2	1	42	4	3	1	2	9	14	1	2	0	1	1	0	0	2	2	2	2	0	1	2	0	1	0	1	0	1	1	0	0	0	1	0	1	1	0	0	1	0	0.571429	0.142857	0.75	0.444444
70	34	4	4	8	2	3	31	2	2	2	1	7	7	1	3	0	1	0	0	0	1	2	2	1	0	1	2	1	2	1	1	1	1	1	1	1	1	1	1	1	1	1	1	0	1	1.14286	0.857143	1	1
71	37	4	11	11	1	1	39	4	3	1	3	0	10	1	3	0	2	0	0	0	2	2	2	1	0	2	1	2	1	0	1	2	0	0	1	0	0	1	2	1	0	1	0	0	0	0.571429	0.714286	0.75	0.666667
72	30	4	12	7	3	1	38	4	3	1	1	5	5	1	3	1	0	0	0	0	1	2	2	1	0	1	2	1	0	0	2	0	0	1	0	0	0	0	0	1	0	0	0	0	1	0.142857	0.142857	1	0.333333
73	37	3	13	14	2	2	0	0	0	2	3	8	14	1	0	0	2	1	0	0	3	2	2	1	0	1	0	0	1	0	1	0	1	1	0	0	0	2	1	0	1	0	0	0	1	0.857143	0.142857	0.5	0.5
74	47	4	13	20	3	1	48	4	3	1	3	10	19	3	2	0	1	0	2	0	3	1	2	2	1	1	2	0	0	0	1	0	0	1	0	0	0	0	1	0	1	1	1	0	1	0.285714	0.285714	0.75	0.388889
75	44	4	13	18	3	1	47	4	3	1	3	3	18	1	3	0	2	0	1	0	3	2	2	2	0	1	1	0	1	0	1	0	1	0	1	1	0	0	1	0	1	1	0	0	1	0.714286	0.285714	0.5	0.5
76	31	4	13	7	3	1	35	4	3	2	1	5	5	3	2	1	0	0	0	0	1	1	2	1	2	1	3	1	0	0	0	0	0	0	0	0	0	0	0	0	0	0	0	0	0	0	0.142857	0	0.0555556
77	32	4	13	9	1	1	33	4	3	2	3	4	8	1	2	1	1	0	0	0	2	2	2	2	0	1	3	1	2	0	1	3	3	3	3	2	1	2	1	1	1	0	0	0	3	2.28571	0.857143	1.25	1.5
78	31	2	13	9	1	1	33	2	3	2	2	3	8	1	2	0	1	0	0	0	1	2	1	1	0	1	1	0	0	0	0	0	0	1	1	0	1	1	1	1	0	0	1	0	1	0.285714	0.571429	0.5	0.444444
79	34	4	26	7	3	1	34	4	2	2	2	0	6	3	3	1	0	0	0	0	1	2	2	2	1	2	1	1	0	0	0	0	0	1	0	0	1	0	0	1	0	1	1	0	0	0	0.428571	0.75	0.333333
80	33	4	10	7	3	3	36	4	3	1	1	6	6	3	3	1	0	0	0	0	1	2	2	2	1	1	3	0	3	0	1	2	3	2	2	3	0	3	2	3	1	2	3	1	1	2.28571	1.14286	2	1.77778
81	48	4	13	20	2	3	49	4	3	1	4	8	19	3	2	0	2	1	0	0	3	1	2	2	2	2	3	0	1	0	0	0	0	0	0	0	1	0	0	1	1	1	1	0	1	0.428571	0.285714	0.5	0.388889
82	29	3	13	7	1	1	30	4	2	2	2	3	6	1	1	1	0	0	0	0	1	2	2	1	0	1	2	1	1	1	1	1	1	1	1	1	1	1	1	1	1	0	0	0	1	1	0.714286	0.75	0.833333
83	33	3	20	8	3	1	33	4	3	2	1	6	6	2	2	1	0	0	0	0	1	2	2	1	0	1	1	1	1	0	2	0	0	1	0	0	1	0	1	1	0	0	1	1	0	0.142857	0.714286	1	0.555556
84	34	4	16	10	1	3	34	4	3	1	2	7	9	1	2	1	1	0	0	0	2	1	2	2	0	1	3	0	0	1	0	0	0	0	0	0	1	0	1	0	0	0	0	1	0	0	0.571429	0	0.222222
85	30	3	15	7	2	1	34	2	3	3	3	1	6	1	3	1	0	0	0	0	1	2	2	2	0	1	1	1	1	0	0	0	1	1	0	0	1	1	0	1	0	0	0	0	1	0.571429	0.285714	0.5	0.444444
86	37	4	16	17	1	1	43	4	3	2	3	6	15	1	3	1	1	1	0	0	3	2	2	1	0	1	1	0	1	0	0	0	0	0	0	0	0	0	0	0	0	0	0	0	0	0.142857	0	0	0.0555556
87	32	4	13	5	3	1	32	4	3	2	1	3	3	3	3	1	0	0	0	0	1	2	2	2	2	2	3	0	1	0	1	0	1	1	0	0	1	0	0	0	0	1	1	0	0	0.285714	0.285714	0.75	0.388889
88	41	4	13	11	3	1	37	2	3	2	4	2	10	3	3	1	2	0	0	0	3	1	2	2	1	1	1	0	1	0	1	0	0	1	1	0	1	1	1	1	0	1	1	0	1	0.428571	0.571429	1	0.611111
89	37	4	13	14	2	1	39	4	2	2	2	8	13	3	3	0	2	0	0	0	2	2	1	2	1	1	1	0	1	1	2	1	0	2	1	0	1	0	1	1	1	0	1	0	1	0.571429	0.714286	1.25	0.777778
90	43	4	16	11	3	1	44	4	3	1	1	7	7	3	3	1	0	0	0	0	1	1	1	2	1	2	2	0	0	0	0	0	0	0	0	0	0	0	1	0	0	0	0	0	0	0	0.142857	0	0.0555556
91	48	4	12	20	3	1	48	4	3	1	2	15	18	3	3	0	0	1	1	0	2	1	1	1	1	1	2	1	0	0	1	0	0	0	0	0	0	0	0	0	0	0	0	0	0	0	0.142857	0.25	0.111111
92	52	4	13	30	3	1	58	3	1	2	3	18	29	3	1	0	0	0	1	0	1	2	2	2	1	1	1	0	0	1	1	0	0	1	0	0	1	0	1	1	0	1	0	0	0	0	0.428571	1	0.388889
93	42	4	11	16	1	1	46	4	3	1	3	8	14	1	3	0	2	1	0	0	3	2	2	2	0	1	1	0	1	0	2	0	0	1	0	0	0	0	0	0	0	1	1	0	0	0.142857	0.142857	1	0.333333
94	48	4	13	10	2	3	43	4	3	2	3	10	22	1	2	0	1	0	1	0	2	2	2	2	0	1	3	0	0	0	1	0	0	1	1	0	0	0	0	1	0	0	1	0	1	0.142857	0.285714	0.75	0.333333
95	25	4	12	2	3	1	28	4	3	1	1	1	1	3	2	0	0	0	0	0	0	1	2	1	1	0	0	1	1	0	2	0	1	2	1	0	0	1	2	2	0	0	1	1	1	0.571429	0.857143	1.5	0.888889
96	40	4	13	13	1	1	46	4	3	2	2	10	13	1	3	0	2	0	0	0	2	2	2	1	0	1	1	0	1	0	1	0	0	0	0	0	0	0	0	0	0	0	0	0	0	0.142857	0	0.25	0.111111
97	30	4	13	8	2	1	35	4	3	2	2	4	7	1	3	1	0	0	0	0	1	2	2	2	0	1	2	0	1	1	1	0	0	0	1	0	1	0	1	0	0	0	1	0	0	0.142857	0.714286	0.25	0.388889
98	35	2	13	12	1	1	47	4	2	1	1	12	12	1	3	0	1	0	0	0	1	2	2	2	0	1	3	0	1	0	2	0	0	1	2	0	1	1	1	1	0	1	0	0	0	0.285714	0.571429	1.25	0.611111
99	36	4	12	7	1	1	33	4	2	1	2	2	5	1	3	1	0	0	0	0	1	1	2	1	0	1	1	2	1	0	1	1	0	2	1	0	1	2	1	0	0	0	1	0	1	0.714286	0.857143	0.75	0.777778
100	40	4	16	14	3	1	40	4	3	1	1	15	15	3	3	0	0	1	0	0	1	2	2	2	1	1	1	0	2	0	2	1	0	1	1	0	0	1	1	1	1	1	1	0	1	0.857143	0.428571	1.25	0.777778
101	29	4	13	5	1	1	30	4	3	1	1	3	3	1	2	1	0	0	0	0	1	1	2	2	0	1	3	3	1	0	2	0	0	3	2	0	2	0	2	3	0	0	2	1	0	0.142857	1.71429	2	1.16667
102	34	4	17	6	2	1	38	4	1	3	1	3	3	3	1	0	0	0	0	0	0	2	2	1	2	0	0	2	3	1	1	2	2	3	2	3	0	3	2	3	1	2	1	0	2	2.28571	1.14286	2.25	1.83333
103	40	4	10	9	3	1	41	2	3	3	2	5	8	3	2	1	1	0	0	0	2	2	2	2	2	2	3	0	0	0	0	0	0	0	0	0	0	0	1	1	0	0	0	0	0	0	0.142857	0.25	0.111111
104	39	4	11	12	2	1	40	4	3	1	2	7	11	3	3	0	2	0	0	0	2	1	2	2	1	1	3	1	0	0	0	0	0	1	0	0	0	0	0	1	0	0	0	0	0	0	0.142857	0.5	0.166667
105	36	4	13	9	2	1	43	4	3	1	2	3	9	3	3	0	1	0	0	0	1	1	2	2	2	2	2	1	0	0	1	0	0	1	1	0	2	0	0	1	0	0	1	1	0	0	0.857143	0.75	0.5
106	44	4	13	17	1	1	46	4	2	3	2	13	16	1	3	0	0	1	1	0	2	2	1	1	0	2	2	0	1	0	0	0	0	1	1	0	1	1	1	1	1	1	1	0	1	0.571429	0.571429	0.75	0.611111
107	29	4	26	4	2	1	34	4	2	3	1	2	2	1	3	0	0	0	0	0	0	2	2	1	0	0	0	0	0	0	0	0	0	0	0	0	0	0	1	0	0	0	0	0	0	0	0.142857	0	0.0555556
108	43	4	13	14	3	1	45	4	2	3	2	8	12	2	3	0	2	0	0	0	2	2	2	2	0	2	2	1	1	0	1	0	0	1	0	1	1	0	1	1	0	2	1	0	1	0.428571	0.571429	1.25	0.666667
109	39	4	10	12	3	1	39	4	3	1	3	1	11	3	3	0	2	0	0	0	2	1	2	2	1	1	1	2	1	0	1	0	0	1	1	0	0	1	1	1	1	1	0	0	0	0.428571	0.571429	1	0.611111
110	36	4	13	10	1	1	37	4	3	2	3	2	9	1	3	1	1	0	0	0	2	2	2	2	0	2	1	0	1	0	0	0	0	1	0	0	0	0	0	1	0	0	0	0	1	0.285714	0	0.5	0.222222
111	31	2	13	12	2	1	42	4	2	3	3	3	11	1	1	1	2	0	0	0	3	2	2	1	0	2	2	0	2	1	1	2	1	3	2	2	2	1	2	3	1	3	3	1	1	1.42857	1.57143	2.5	1.72222
112	26	2	13	9	1	3	26	2	2	3	3	1	7	1	3	0	1	0	0	0	1	2	2	1	0	2	2	0	0	0	1	0	0	1	1	0	0	1	1	1	0	0	1	0	0	0.142857	0.428571	0.75	0.388889
113	31	4	13	6	3	1	31	4	3	1	2	3	5	3	3	2	0	0	0	0	2	2	2	2	1	1	3	1	0	0	0	0	0	1	0	0	0	0	0	0	0	1	0	0	0	0	0.142857	0.5	0.166667
114	39	4	13	8	2	1	40	4	3	1	1	7	7	3	2	0	1	0	0	0	1	2	2	2	1	1	3	2	1	1	2	1	0	1	1	0	1	0	1	2	2	2	2	1	1	0.714286	1.28571	1.75	1.16667
115	42	4	12	16	2	1	43	3	3	1	1	15	15	3	2	0	0	1	0	0	1	1	2	2	2	1	2	0	0	0	0	0	0	0	0	0	1	0	0	0	0	0	0	0	0	0	0.142857	0	0.0555556
116	38	3	13	2	2	1	32	4	2	3	1	1	1	1	1	0	0	0	0	0	0	2	2	1	0	0	0	0	1	0	1	0	0	0	0	0	0	1	1	1	0	0	0	0	0	0.285714	0.142857	0.5	0.277778
117	34	4	13	9	2	1	37	4	2	3	1	8	8	3	1	1	0	0	0	0	1	2	2	1	2	1	1	0	0	0	0	0	0	1	0	0	0	1	0	0	1	0	0	0	0	0.285714	0	0.25	0.166667
118	47	4	13	18	3	1	49	4	2	3	2	15	18	3	1	0	0	1	1	0	2	2	2	2	1	2	1	1	0	1	1	0	0	0	1	0	0	0	1	1	0	1	1	0	0	0	0.714286	0.75	0.444444
119	35	4	12	9	1	1	36	4	3	2	1	8	8	1	3	0	1	0	0	0	1	2	2	1	0	2	3	1	2	0	3	1	0	1	3	0	1	1	3	2	1	0	1	0	0	0.714286	1.28571	1.5	1.11111
120	36	4	13	9	2	1	34	4	3	1	2	4	6	1	3	1	0	0	0	0	1	1	2	2	0	1	1	0	0	0	0	0	0	1	0	0	0	0	0	2	1	1	2	0	0	0.142857	0.285714	1	0.388889
121	40	4	13	15	3	1	45	4	2	1	4	6	14	3	3	1	2	1	0	0	4	2	1	2	1	1	2	1	1	0	1	0	0	1	0	0	0	0	0	1	0	1	1	0	1	0.285714	0.285714	1	0.444444
122	37	4	13	10	1	1	40	4	3	2	3	1	9	1	3	1	1	0	0	0	2	2	2	1	0	1	1	1	1	0	1	0	0	1	0	0	0	0	1	1	0	0	1	0	0	0.142857	0.428571	0.75	0.388889
123	30	4	13	3	2	1	29	4	3	1	1	2	2	1	3	0	0	0	0	0	0	2	2	2	0	0	0	2	1	0	2	0	0	1	2	0	1	1	2	1	0	0	2	0	0	0.285714	1.28571	1	0.833333
124	37	4	13	12	1	1	39	4	3	1	3	1	11	1	2	0	2	0	0	0	2	2	1	1	0	2	3	1	1	0	1	0	0	2	1	0	1	0	1	2	0	1	0	1	0	0.142857	0.714286	1.5	0.666667
125	43	4	13	19	1	1	43	4	3	2	4	7	18	1	3	1	0	1	2	0	4	2	2	2	0	1	3	1	1	0	1	0	0	1	0	0	1	0	0	1	0	1	1	1	0	0.142857	0.571429	1	0.5
126	37	4	12	11	3	1	37	4	3	2	2	5	10	1	2	0	1	0	0	0	1	1	2	1	0	1	1	3	1	0	1	0	1	1	1	0	1	1	1	1	0	1	1	1	0	0.428571	1.14286	1	0.833333
127	47	4	13	20	2	1	51	4	3	1	4	12	18	3	3	0	1	1	2	0	4	1	2	2	2	2	2	0	0	0	1	0	0	1	0	0	0	0	0	1	0	1	0	0	1	0.142857	0	1	0.277778
128	39	4	13	10	3	1	40	4	3	2	1	10	10	1	3	0	1	0	0	0	1	2	2	2	0	1	1	1	0	0	0	0	0	1	1	0	1	0	0	1	0	0	0	0	0	0	0.428571	0.5	0.277778
129	41	4	13	14	2	1	41	4	3	1	2	7	14	3	3	1	0	1	0	0	2	2	2	2	1	1	2	0	1	0	0	0	0	1	0	0	0	0	0	0	0	0	0	0	1	0.285714	0	0.25	0.166667
130	30	4	17	3	2	1	30	4	2	2	1	2	2	3	2	0	0	0	0	0	0	1	2	1	1	0	0	0	0	0	0	0	0	0	1	0	0	0	0	0	0	0	0	0	1	0.142857	0.142857	0	0.111111
131	39	4	12	15	3	1	43	4	3	1	2	6	15	3	3	1	0	1	0	0	2	1	2	1	1	1	3	2	1	0	1	1	0	1	1	0	0	1	1	1	1	1	1	0	0	0.571429	0.714286	1	0.722222
132	39	4	11	13	3	1	44	2	3	1	2	9	12	3	3	0	2	0	0	0	2	2	2	1	1	1	3	1	1	0	1	0	0	1	1	0	0	1	0	1	0	0	0	0	0	0.285714	0.285714	0.75	0.388889
133	29	3	13	9	3	1	37	2	3	2	2	6	8	2	2	1	1	0	0	0	2	2	2	2	0	1	2	1	1	0	0	0	0	1	0	0	0	0	0	0	0	0	0	0	0	0.142857	0.142857	0.25	0.166667
134	41	4	13	12	2	1	48	2	3	2	2	7	11	3	2	1	1	0	0	0	2	2	2	2	1	1	2	0	1	1	1	0	0	0	0	0	2	1	0	1	1	0	0	0	2	0.714286	0.428571	0.5	0.555556
135	33	4	13	9	2	1	33	2	2	2	3	2	7	3	3	1	1	0	0	0	2	1	2	1	1	2	2	1	1	1	1	1	2	2	2	2	1	1	1	2	3	2	1	1	3	1.85714	1.14286	1.75	1.55556
136	29	3	13	9	3	1	33	3	2	2	1	8	8	3	3	0	1	0	0	0	1	2	2	2	2	2	2	0	1	0	0	0	0	1	0	0	0	0	0	0	0	0	1	0	1	0.285714	0.142857	0.25	0.222222
137	39	4	13	13	3	1	39	4	3	1	4	2	12	3	2	1	2	0	0	0	3	1	2	2	1	1	3	0	0	1	1	0	0	1	1	0	1	0	1	1	0	0	1	1	0	0	0.857143	0.75	0.5
138	27	2	14	7	2	1	27	4	2	3	3	1	6	1	3	0	0	0	0	0	0	2	2	2	0	0	0	1	2	0	1	0	0	0	0	0	0	0	0	1	0	0	1	0	0	0.285714	0.285714	0.5	0.333333
139	34	2	13	14	2	1	38	4	2	3	6	1	14	1	3	1	3	1	0	0	5	2	2	2	0	2	2	0	0	0	0	0	0	0	0	0	0	0	0	1	0	0	0	0	1	0.142857	0	0.25	0.111111
140	33	4	15	11	3	1	37	4	2	3	2	2	10	2	3	0	1	0	0	0	1	2	2	2	0	2	2	2	1	0	2	1	2	2	2	1	0	1	1	2	2	2	2	0	1	1.28571	1	2	1.33333
141	38	4	13	19	3	1	41	4	3	1	4	6	18	3	3	1	1	1	1	0	4	1	2	1	1	1	2	0	0	0	1	0	0	0	0	0	1	0	0	1	0	0	1	0	0	0	0.285714	0.5	0.222222
142	38	4	13	13	1	1	39	4	3	2	2	8	10	1	2	0	2	0	0	0	2	1	1	2	0	1	3	0	0	0	0	0	0	1	0	0	1	0	0	0	0	0	1	0	1	0.142857	0.285714	0.25	0.222222
143	36	4	13	8	1	1	37	4	3	1	3	6	9	1	3	1	2	0	0	0	3	1	2	1	0	1	1	1	0	0	1	0	0	1	1	0	0	0	1	2	1	1	1	0	0	0.142857	0.571429	1.25	0.555556
144	35	4	13	5	2	1	34	4	2	3	1	4	4	3	2	1	0	0	0	0	1	1	2	2	1	1	2	2	1	1	0	0	0	0	1	1	0	0	1	1	1	1	0	0	0	0.428571	0.714286	0.5	0.555556
145	27	4	13	5	3	1	29	4	3	3	2	1	4	3	3	0	0	0	0	0	0	2	2	2	1	0	0	0	1	0	1	0	0	2	1	0	0	0	1	1	2	2	2	0	2	0.714286	0.571429	1.5	0.833333
146	40	4	13	15	3	3	36	4	3	1	3	4	15	3	3	1	1	1	0	0	3	1	1	1	1	1	1	0	0	0	1	0	0	0	1	0	0	0	1	0	0	0	0	0	0	0	0.285714	0.25	0.166667
147	39	3	13	19	3	1	44	3	3	1	3	10	16	2	2	0	1	1	1	0	3	2	2	1	0	2	3	0	2	0	1	0	1	1	0	0	1	2	1	2	2	0	2	1	2	1.28571	0.714286	1	1
148	39	4	13	8	2	1	35	3	2	3	2	5	7	1	2	1	0	0	0	0	1	2	2	2	0	3	3	2	3	1	2	1	1	2	1	1	0	2	1	2	1	1	1	1	1	1.42857	1	1.75	1.33333
149	30	4	13	8	2	1	37	4	3	1	2	3	7	1	3	1	0	0	0	0	1	2	2	1	0	1	2	1	1	1	2	0	0	1	1	0	1	0	0	1	0	0	0	0	1	0.285714	0.571429	1	0.555556
150	36	4	11	11	2	1	36	2	3	1	3	4	10	3	2	1	1	0	0	0	2	2	1	1	1	1	2	0	1	0	1	0	0	1	0	0	0	0	1	0	0	0	0	0	0	0.142857	0.142857	0.5	0.222222
151	35	4	13	13	3	1	36	4	3	1	2	6	12	1	3	1	1	0	0	0	2	1	2	1	0	1	2	0	1	0	0	0	0	1	0	0	0	0	1	1	1	0	0	0	0	0.285714	0.142857	0.5	0.277778
152	40	4	13	15	1	1	42	4	3	1	3	6	13	1	3	1	1	1	0	0	3	2	1	2	0	2	2	0	1	2	2	2	1	0	2	1	2	1	2	2	1	1	1	0	0	1	1.28571	1.25	1.16667
153	37	4	13	7	3	1	34	4	3	1	2	3	6	4	2	1	0	0	0	0	1	1	1	1	1	1	2	0	0	0	1	0	0	0	0	0	1	0	0	1	0	1	1	0	0	0	0.285714	0.75	0.277778
154	49	4	13	25	2	2	0	0	0	3	2	17	24	1	0	0	0	0	1	0	1	2	2	1	0	1	0	1	0	0	1	0	0	1	0	0	1	0	0	1	0	0	0	1	0	0	0.428571	0.75	0.333333
155	34	4	21	8	3	1	34	2	3	2	2	4	6	3	2	1	0	0	0	0	1	2	2	1	1	1	2	1	1	1	2	0	1	3	2	2	0	3	2	1	2	1	1	0	1	1.42857	1	1.75	1.33333
156	34	4	11	7	3	1	34	4	3	1	1	7	7	3	3	1	0	0	0	0	1	2	2	2	1	1	2	1	1	0	1	0	1	2	1	0	0	0	1	1	1	0	0	0	1	0.571429	0.428571	1	0.611111
157	40	3	17	13	1	1	40	3	2	3	3	2	12	1	3	0	2	0	0	0	2	2	2	1	0	1	1	1	1	1	1	1	1	1	0	0	1	0	1	1	1	1	1	0	1	0.714286	0.714286	1	0.777778
158	47	4	13	21	3	1	52	4	3	1	3	11	20	3	2	0	1	1	0	1	3	2	2	2	2	2	2	1	2	1	1	0	0	1	1	0	0	1	1	2	2	1	1	0	2	1	0.714286	1.25	0.944444
159	32	3	13	10	1	1	35	4	3	2	1	10	10	1	3	0	1	0	0	0	1	2	1	2	0	1	1	0	1	2	2	0	0	1	1	1	1	1	1	1	0	0	1	1	1	0.571429	1	1	0.833333
160	39	4	13	13	3	1	39	4	3	1	2	5	10	4	2	1	1	0	0	0	2	1	1	1	1	1	1	1	0	1	1	0	0	0	1	0	1	0	1	0	0	0	0	0	0	0	0.714286	0.25	0.333333
161	39	4	35	13	2	1	41	4	3	1	2	6	11	2	3	0	2	0	0	0	2	2	2	2	0	1	2	1	0	0	1	1	1	0	0	0	0	1	0	1	0	2	1	1	2	0.714286	0.428571	1	0.666667
162	36	3	13	1	2	1	35	4	2	1	1	10	10	3	3	0	1	0	0	0	1	1	2	1	1	1	1	1	2	1	1	0	1	1	2	1	2	1	1	1	1	1	1	1	1	1	1.28571	1	1.11111
163	40	4	13	11	3	3	38	4	3	2	2	6	11	4	2	1	1	0	0	0	2	1	2	1	1	1	1	0	0	1	1	0	0	0	0	0	0	0	0	0	0	0	0	0	0	0	0.142857	0.25	0.111111
164	29	4	13	5	3	1	29	4	3	1	1	1	1	1	3	0	0	0	0	0	0	2	2	2	0	0	0	0	0	1	2	0	0	2	0	0	2	0	1	0	0	0	1	0	1	0.142857	0.714286	1	0.555556
165	32	4	13	5	3	1	32	4	3	1	1	4	4	3	3	1	0	0	0	0	1	2	1	2	1	1	2	0	0	0	1	0	1	1	0	0	0	0	0	0	0	1	1	0	1	0.285714	0.142857	0.75	0.333333
166	49	2	16	25	1	1	52	4	3	2	3	15	24	1	3	0	0	1	0	2	3	2	2	2	0	1	1	0	0	0	0	0	0	0	0	0	0	0	0	0	1	1	0	0	0	0.142857	0	0.25	0.111111
167	33	4	11	8	3	1	33	4	3	1	1	5	5	3	3	1	0	0	0	0	1	2	2	2	1	1	3	2	1	0	1	1	1	0	0	1	1	1	1	1	1	0	1	1	1	1	0.857143	0.5	0.833333
168	45	3	19	15	3	1	44	2	3	3	2	9	20	4	2	0	1	0	0	1	2	1	2	2	2	3	3	1	0	0	0	0	0	0	0	0	0	1	0	1	0	0	0	1	0	0.142857	0.285714	0.25	0.222222
169	39	4	13	11	3	1	40	3	3	2	1	7	7	4	2	0	1	0	0	0	1	2	2	1	1	1	1	1	1	0	0	0	0	1	1	0	1	0	0	0	0	0	0	0	0	0.142857	0.428571	0.25	0.277778
170	51	4	13	27	3	1	50	4	3	2	3	18	26	3	3	0	0	0	1	0	1	2	2	1	1	1	1	1	1	0	1	1	0	1	0	0	0	1	1	1	1	0	0	0	1	0.714286	0.285714	0.75	0.555556
171	40	4	13	14	1	1	40	4	2	1	2	11	13	1	3	0	1	1	0	0	2	2	1	2	0	2	1	1	1	0	2	0	0	1	1	0	0	0	0	1	0	0	0	0	0	0.142857	0.285714	1	0.388889
172	37	4	13	1	2	1	43	4	2	3	2	3	10	1	3	0	1	0	0	0	1	2	1	1	0	1	2	1	1	0	1	0	0	1	1	0	0	1	1	1	0	0	1	0	0	0.285714	0.571429	0.75	0.5
173	29	2	3	4	1	1	40	4	3	3	2	4	8	1	3	0	1	0	0	0	1	2	2	1	0	2	3	0	1	0	0	0	0	1	0	0	0	0	0	1	0	0	0	0	0	0.142857	0	0.5	0.166667
174	35	4	19	9	3	1	38	4	3	3	3	4	8	4	2	1	1	0	0	0	2	2	2	2	1	1	3	2	1	0	1	1	1	2	1	1	1	1	0	0	0	1	1	0	1	0.857143	0.714286	1	0.833333
175	45	4	13	20	3	1	47	4	3	2	3	6	19	3	3	1	1	0	0	1	3	1	1	2	2	2	2	1	1	0	1	0	0	1	1	0	0	1	1	1	0	0	0	0	1	0.428571	0.428571	0.75	0.5
176	41	4	13	15	2	1	40	4	3	1	2	9	14	1	3	0	1	1	0	0	2	2	2	1	0	1	1	0	1	0	0	0	0	0	0	0	0	0	1	1	0	0	0	1	1	0.285714	0.285714	0.25	0.277778
177	35	4	13	9	3	3	35	4	3	1	1	8	8	4	2	0	1	0	0	0	1	1	2	1	2	2	3	1	0	0	1	0	0	1	1	0	0	0	1	1	0	0	1	0	1	0.142857	0.571429	0.75	0.444444
178	34	4	11	10	3	1	38	4	3	1	2	5	9	4	3	1	1	0	0	0	2	1	2	2	1	1	1	0	1	0	0	0	0	1	0	0	0	0	0	1	0	0	0	0	0	0.142857	0	0.5	0.166667
179	37	4	13	11	2	1	38	4	3	1	2	7	10	3	3	0	2	0	0	0	2	1	1	1	1	1	1	0	0	0	0	0	0	0	0	0	0	0	0	0	1	0	0	0	1	0.285714	0	0	0.111111
180	30	4	13	8	1	1	32	4	2	2	3	1	7	1	3	1	1	0	1	0	3	1	2	2	0	1	2	1	0	0	1	1	0	2	0	1	0	1	2	1	0	2	2	0	2	0.714286	0.714286	1.5	0.888889
181	31	3	13	7	2	1	32	4	3	1	2	3	6	1	3	1	0	0	0	0	1	1	2	1	0	1	2	0	2	1	1	3	0	1	1	0	1	2	0	1	2	0	0	0	0	1.28571	0.428571	0.75	0.833333
182	39	4	16	11	2	1	43	4	3	1	2	6	10	1	2	1	1	0	0	0	2	1	2	1	0	1	3	0	1	0	1	0	0	1	0	0	0	1	0	1	0	1	0	0	1	0.428571	0	1	0.388889
183	34	4	13	10	2	1	34	4	2	3	3	3	10	1	2	1	1	0	0	0	2	2	2	2	0	1	3	0	1	1	2	0	0	1	0	0	0	1	1	1	1	1	0	0	0	0.428571	0.285714	1.25	0.555556
184	39	4	13	10	2	1	41	4	2	3	1	10	10	3	3	0	1	0	0	0	1	1	2	2	1	1	1	1	1	0	1	0	0	1	1	1	0	1	0	0	1	1	0	0	1	0.714286	0.285714	0.75	0.555556
185	43	4	13	13	3	1	42	4	3	1	2	8	12	2	2	0	2	0	0	0	2	2	2	2	0	2	3	1	0	0	0	0	0	1	0	0	0	0	0	0	1	1	2	0	2	0.428571	0.428571	0.5	0.444444
186	32	4	12	9	2	1	40	2	1	3	3	2	7	1	1	0	1	0	0	0	1	2	2	1	0	1	2	0	0	0	0	0	1	1	1	1	0	1	1	0	0	0	1	0	0	0.428571	0.428571	0.25	0.388889
187	42	4	16	13	3	1	41	4	3	3	2	7	12	3	2	0	2	0	0	0	2	2	2	2	2	2	2	0	0	0	0	0	0	1	0	0	0	0	0	0	0	1	0	0	0	0	0	0.5	0.111111
188	35	4	14	8	3	1	38	4	3	3	1	7	7	2	2	0	1	0	0	0	1	1	2	2	0	1	2	1	1	0	1	0	0	1	1	0	0	0	1	1	1	0	2	1	1	0.428571	0.857143	0.75	0.666667
189	30	4	14	8	3	1	30	3	2	3	2	4	7	2	1	0	1	0	0	0	1	2	2	2	0	1	1	1	1	1	1	0	0	1	1	0	1	2	1	1	1	0	1	1	1	0.714286	1	0.75	0.833333
190	40	4	11	17	3	1	41	4	3	1	1	16	16	4	3	0	0	1	0	0	1	2	1	2	1	1	1	1	0	0	1	0	0	1	0	0	0	0	0	1	0	0	1	0	0	0	0.285714	0.75	0.277778
191	35	4	16	8	3	1	39	4	3	2	2	3	7	3	3	2	0	0	0	0	2	1	2	2	2	1	1	1	2	0	1	1	1	1	1	0	0	1	1	1	1	0	1	0	1	1	0.571429	0.75	0.777778
192	52	4	10	18	3	1	51	4	3	1	1	16	16	3	3	0	0	0	1	0	1	2	2	2	1	1	2	0	0	0	0	0	0	0	1	0	0	0	0	1	0	1	0	1	0	0	0.285714	0.5	0.222222
193	39	4	13	16	3	1	43	4	1	3	3	5	15	3	1	1	1	1	0	0	3	2	2	2	1	1	3	1	1	0	3	1	0	0	0	0	0	0	1	1	1	1	0	0	1	0.571429	0.285714	1.25	0.611111
194	42	4	13	20	3	1	45	4	2	2	4	7	18	1	3	2	0	0	2	0	4	2	2	2	0	1	3	0	1	0	1	0	0	1	1	0	0	0	1	3	0	1	3	0	1	0.285714	0.714286	1.5	0.722222
195	49	4	13	22	3	1	51	4	3	1	2	12	16	3	3	0	1	0	1	0	2	1	2	2	1	1	1	0	0	0	0	0	0	1	1	0	0	0	0	1	0	1	0	0	0	0	0.142857	0.75	0.222222
196	32	4	13	7	3	3	32	4	3	1	3	2	6	3	2	1	1	0	0	0	2	1	2	1	1	1	3	0	1	0	1	1	1	1	1	1	0	1	1	1	1	0	1	1	1	1	0.571429	0.75	0.777778
197	35	3	13	7	3	1	42	4	3	2	1	6	6	3	3	1	0	0	0	0	1	2	2	2	1	1	1	1	0	0	1	0	0	1	0	0	1	0	0	1	0	0	0	0	1	0.142857	0.285714	0.75	0.333333
198	37	4	14	12	1	1	39	4	3	3	2	1	10	1	3	0	1	0	0	0	1	2	2	2	0	2	3	1	1	0	1	0	0	1	1	0	0	1	1	1	0	0	1	0	1	0.428571	0.571429	0.75	0.555556
199	30	4	1	2	3	3	30	4	3	1	1	1	1	3	3	0	0	0	0	0	0	1	2	2	2	0	0	0	0	0	0	0	1	1	1	1	0	1	1	1	1	1	0	0	1	0.714286	0.285714	0.75	0.555556
200	29	4	13	2	3	1	34	4	3	2	1	1	1	4	2	0	0	0	0	0	0	1	2	2	1	0	0	1	1	2	2	2	0	1	1	0	3	1	1	2	0	2	1	1	0	0.571429	1.42857	1.75	1.16667
201	38	4	13	11	3	1	40	4	3	1	2	8	10	3	3	0	2	0	0	0	2	1	2	1	1	1	1	3	0	0	1	0	0	0	1	0	0	0	0	0	0	0	0	0	0	0	0.571429	0.25	0.277778
202	37	4	11	12	3	1	37	4	3	3	3	2	11	3	3	0	2	0	0	0	2	2	2	2	1	1	1	2	1	0	1	0	0	1	0	0	0	0	1	2	1	0	1	0	0	0.285714	0.571429	1	0.555556
203	38	4	13	18	1	1	40	4	2	3	4	4	15	1	3	1	1	2	0	0	4	2	1	1	0	2	2	1	1	2	1	0	0	1	1	0	2	0	2	1	1	1	0	1	2	0.571429	1.28571	1	0.944444
204	41	4	11	13	3	1	43	4	3	1	3	5	12	4	2	2	1	0	0	0	3	1	1	2	2	2	3	2	1	1	1	1	1	1	1	1	3	1	1	1	1	1	1	1	1	1	1.42857	1	1.16667
205	40	3	13	16	2	1	43	4	3	1	3	10	15	1	2	0	2	1	0	0	3	1	2	2	0	1	1	0	0	0	1	0	0	1	1	0	1	1	1	1	1	1	0	1	1	0.428571	0.571429	1	0.611111
206	37	4	13	13	1	1	39	4	3	1	3	7	12	1	2	0	3	0	0	0	3	2	2	2	0	1	3	0	0	0	1	1	1	2	2	2	2	2	1	2	1	1	1	0	1	1.14286	0.857143	1.5	1.11111
207	51	4	13	26	3	1	56	4	3	1	3	15	25	3	3	0	0	1	0	1	2	1	2	1	2	2	2	0	1	0	1	0	0	1	1	0	0	1	1	1	0	1	1	0	0	0.285714	0.428571	1	0.5
208	42	3	13	20	1	1	57	4	3	1	2	8	13	1	2	0	1	1	0	0	2	2	2	1	0	1	1	1	1	1	2	1	1	1	2	1	1	1	1	1	1	1	1	0	0	0.857143	1	1.25	1
209	40	4	13	16	3	1	41	4	3	1	3	3	14	4	2	0	1	1	0	0	2	1	2	2	1	1	3	2	1	0	1	0	0	0	1	0	1	0	1	0	0	0	1	1	0	0.142857	1	0.25	0.5
210	43	4	2	20	3	1	48	2	2	1	4	10	19	4	2	0	3	0	0	1	4	2	2	2	2	2	3	1	0	0	1	0	0	1	0	0	0	0	0	0	1	0	1	0	1	0.285714	0.285714	0.5	0.333333
211	42	4	13	17	3	1	43	4	3	1	1	16	16	3	3	0	0	0	1	0	1	1	2	2	1	1	1	1	0	0	0	0	0	1	0	0	0	0	0	0	0	0	0	0	0	0	0.142857	0.25	0.111111
212	45	3	13	21	1	3	49	4	3	1	2	15	20	1	2	0	0	1	0	1	2	1	2	2	0	1	1	0	1	1	1	0	0	0	0	0	1	0	1	1	0	0	0	0	0	0.142857	0.428571	0.5	0.333333
213	40	4	10	10	3	1	40	4	3	2	2	1	8	3	2	0	1	0	0	0	1	2	2	2	1	1	2	0	1	0	0	1	0	1	1	0	1	0	1	1	1	1	1	0	1	0.571429	0.571429	0.75	0.611111
214	35	4	13	10	2	1	38	4	3	2	2	4	8	3	3	0	1	0	0	0	1	2	2	1	1	1	1	1	1	3	1	0	0	1	0	0	0	1	0	1	1	1	1	0	1	0.571429	0.714286	1	0.722222
215	36	4	12	13	3	1	43	4	3	1	3	0	11	1	3	0	2	0	0	0	2	1	2	2	0	2	2	0	0	0	1	0	0	1	0	0	0	0	1	1	0	0	1	0	1	0.142857	0.285714	0.75	0.333333
216	36	4	13	10	3	1	36	4	3	1	4	2	9	1	2	0	2	0	0	0	2	2	2	1	0	3	2	0	0	0	1	0	0	1	0	0	0	1	1	1	0	1	0	0	0	0.142857	0.142857	1	0.333333
217	34	4	12	10	2	1	43	4	2	1	2	1	8	1	3	0	1	0	0	0	1	2	1	1	0	1	1	0	0	1	0	0	0	1	1	0	0	0	0	0	0	0	0	1	1	0.142857	0.428571	0.25	0.277778
218	31	4	13	8	2	1	33	4	3	3	2	1	6	1	3	1	0	0	0	0	1	1	1	2	0	1	1	1	0	0	1	0	0	1	1	0	0	1	0	1	1	0	0	0	0	0.285714	0.285714	0.75	0.388889
219	30	4	11	5	3	1	34	4	3	1	1	4	4	3	3	1	0	0	0	0	1	1	1	2	1	1	2	0	0	0	0	0	0	1	1	0	1	0	1	1	0	0	0	0	0	0	0.428571	0.5	0.277778
220	34	4	20	7	3	1	33	4	3	2	2	2	5	4	2	1	0	0	0	0	1	2	2	2	2	1	1	0	1	1	1	0	1	1	1	0	0	1	1	1	1	2	2	1	1	0.714286	0.857143	1.25	0.888889
221	36	4	35	10	1	1	37	4	3	1	3	2	9	1	3	0	2	0	0	0	2	2	1	2	0	1	3	1	1	0	0	0	0	0	0	0	0	0	0	2	0	0	0	0	0	0.142857	0.142857	0.5	0.222222
222	35	4	13	12	2	1	39	4	3	3	2	1	11	1	2	0	1	0	0	0	1	1	2	1	0	1	1	1	2	3	2	3	2	0	3	1	1	2	3	1	2	3	2	0	0	1.71429	1.85714	1.5	1.72222
223	33	4	35	7	1	1	31	4	3	1	3	1	6	3	2	0	2	0	0	0	2	2	2	1	1	1	1	2	1	1	0	1	1	1	0	0	0	1	1	1	0	0	1	0	2	0.857143	0.714286	0.5	0.722222
224	30	4	15	8	1	1	40	4	3	1	3	1	7	1	3	1	0	0	0	0	1	1	1	2	0	1	1	2	1	0	0	0	0	1	0	0	0	0	0	1	0	0	0	0	0	0.142857	0.285714	0.5	0.277778
225	38	4	23	11	3	1	43	4	3	2	0	0	0	3	2	0	0	0	0	0	0	2	1	1	1	0	0	0	0	0	0	0	0	0	0	0	0	0	0	0	0	1	0	0	0	0	0	0.25	0.0555556
226	56	4	10	27	3	1	52	4	3	1	2	25	26	3	3	0	0	0	0	1	1	2	2	2	1	1	1	1	1	0	1	0	1	1	0	0	1	0	1	1	0	1	1	0	1	0.428571	0.571429	1	0.611111
227	37	4	13	12	2	1	40	4	3	1	2	6	8	1	2	1	1	0	0	0	2	1	2	1	0	2	1	0	0	1	1	0	1	1	1	0	1	1	1	2	0	1	1	1	1	0.428571	0.857143	1.25	0.777778
228	38	2	15	13	2	1	39	2	2	3	2	6	11	1	1	1	1	0	0	0	2	2	2	2	0	1	1	1	1	1	1	0	0	1	0	0	0	0	0	0	0	0	0	0	0	0.142857	0.285714	0.5	0.277778
229	44	4	13	23	3	2	0	0	0	1	1	20	20	3	0	0	0	0	0	1	1	2	1	2	1	1	0	0	0	0	0	0	0	1	0	0	1	0	0	1	0	1	1	1	1	0.142857	0.428571	0.75	0.388889
230	42	3	13	15	2	1	53	3	1	3	3	9	14	1	1	0	2	1	0	0	3	2	2	2	0	2	2	0	0	0	1	0	0	1	0	0	1	1	0	1	1	1	0	1	0	0.285714	0.285714	1	0.444444
231	46	4	13	19	3	1	48	4	3	2	1	18	18	3	3	0	0	0	1	0	1	2	2	2	1	1	1	0	0	0	0	0	0	1	1	0	0	0	0	1	0	0	0	1	0	0	0.285714	0.5	0.222222
232	39	3	2	11	3	1	39	4	3	2	3	4	10	3	2	0	2	0	0	0	2	2	1	2	1	1	1	0	0	0	0	1	0	0	0	0	0	0	0	0	0	0	0	0	0	0.142857	0	0	0.0555556
233	35	4	13	6	1	3	35	4	3	2	1	5	5	1	2	1	0	0	0	0	1	2	2	1	0	1	3	0	3	2	3	1	3	3	1	3	1	1	2	2	1	1	3	1	2	2	1.42857	2.25	1.83333
234	29	4	13	4	3	1	29	4	3	2	1	2	2	3	3	0	0	0	0	0	0	1	2	2	1	0	0	0	3	0	0	0	0	1	0	0	0	0	0	0	0	0	0	0	0	0.428571	0	0.25	0.222222
235	34	4	12	10	3	2	0	0	0	2	2	4	9	3	0	0	1	0	0	0	1	1	2	2	1	1	0	1	1	0	1	0	0	1	0	0	0	0	0	0	0	1	0	0	0	0.142857	0.142857	0.75	0.277778
236	38	4	13	11	2	1	40	4	2	2	4	4	9	1	3	1	2	0	0	0	3	2	2	2	0	1	1	1	0	0	0	0	0	0	0	0	1	0	0	0	0	1	0	0	0	0	0.285714	0.25	0.166667
237	47	4	13	20	2	1	48	4	3	1	2	12	19	3	2	0	1	0	1	0	2	1	2	2	2	1	1	0	0	0	0	0	0	1	0	0	3	0	0	1	0	3	0	1	0	0	0.571429	1.25	0.5
238	34	4	13	8	3	1	36	4	3	2	2	6	7	1	2	1	1	0	0	0	2	2	2	1	0	1	3	0	1	1	0	0	1	0	0	0	1	1	1	1	0	1	1	0	1	0.571429	0.571429	0.5	0.555556
239	32	4	13	9	1	1	35	3	3	2	3	5	7	1	3	2	1	0	0	0	3	2	2	1	0	2	3	1	0	0	0	0	0	1	1	0	0	1	0	1	1	0	0	0	1	0.428571	0.285714	0.5	0.388889
240	36	4	13	11	2	1	36	4	2	1	2	2	10	3	3	0	1	0	0	0	1	1	2	2	1	1	2	0	0	0	1	0	0	1	1	0	0	0	0	1	0	0	1	0	0	0	0.285714	0.75	0.277778
241	46	4	13	21	2	1	47	4	2	1	1	14	14	1	3	0	0	1	0	0	1	2	2	2	0	1	1	0	1	0	1	0	0	1	1	0	0	0	0	1	1	0	0	0	0	0.285714	0.142857	0.75	0.333333
242	33	4	13	11	3	1	39	4	3	1	2	3	8	3	3	0	1	0	0	0	1	2	2	2	1	1	1	0	2	1	2	0	0	1	1	0	1	0	1	2	0	1	2	0	1	0.428571	0.857143	1.5	0.833333
243	41	4	12	15	1	1	45	4	3	1	2	11	13	1	3	0	1	1	0	0	2	1	1	1	0	1	1	0	0	1	0	0	0	0	0	0	0	0	0	0	0	0	0	0	0	0	0.142857	0	0.0555556
244	42	2	13	4	2	1	47	4	2	3	2	4	22	3	3	0	1	0	0	0	1	2	2	1	2	2	2	2	1	1	3	1	0	2	1	1	1	1	2	2	1	1	1	1	1	0.857143	1.28571	2	1.27778
245	35	4	13	11	1	1	37	4	3	1	3	0	10	1	2	1	1	0	0	0	2	1	2	2	0	2	2	0	0	0	1	1	0	1	0	0	0	0	1	1	1	1	1	0	0	0.285714	0.285714	1	0.444444
246	37	4	13	6	1	1	39	4	3	2	1	5	5	1	3	0	0	0	0	0	0	2	2	2	0	0	0	0	1	0	0	0	0	1	1	0	0	0	0	1	1	0	0	0	1	0.428571	0.142857	0.5	0.333333
247	43	4	12	18	3	1	43	4	3	1	3	12	17	4	3	0	1	1	1	0	3	1	2	1	1	1	2	1	1	0	0	1	0	0	0	0	1	1	0	1	1	1	1	1	1	0.714286	0.571429	0.5	0.611111
248	51	4	12	24	3	3	56	4	3	1	2	21	23	3	3	0	0	0	0	1	1	2	1	1	1	1	2	0	0	0	1	0	0	0	1	0	0	0	1	1	1	1	1	0	1	0.285714	0.428571	0.75	0.444444
249	43	4	17	17	3	1	60	4	2	1	1	12	12	2	3	0	0	1	0	0	1	1	1	2	0	1	1	0	0	0	1	0	0	1	1	0	0	0	1	1	1	1	0	0	0	0.142857	0.285714	1	0.388889
250	35	4	13	11	2	1	32	4	3	2	5	3	10	3	2	2	3	0	0	0	5	2	2	1	1	1	2	1	1	0	1	0	2	2	1	1	0	1	1	1	2	2	1	0	1	1.14286	0.571429	1.5	1
251	34	4	13	11	3	1	37	4	3	1	2	6	10	3	3	1	1	0	0	0	2	1	2	2	1	1	2	0	0	0	0	0	0	0	0	0	0	0	0	0	1	0	0	0	0	0.142857	0	0	0.0555556
252	37	4	13	11	3	1	45	4	2	1	1	4	4	3	3	1	0	0	0	0	1	1	2	2	1	1	2	1	1	1	0	0	0	0	0	0	0	0	0	0	0	1	0	0	0	0.142857	0.285714	0.25	0.222222
253	36	4	13	12	3	1	38	4	3	1	2	8	10	3	2	0	2	0	0	0	2	2	1	2	1	1	2	0	1	0	1	0	0	1	1	0	0	1	1	2	1	1	1	0	1	0.571429	0.428571	1.25	0.666667
254	35	4	14	9	1	1	35	4	3	1	2	4	9	1	2	0	1	0	0	0	1	2	2	1	0	1	3	2	2	0	2	1	1	1	0	0	0	1	1	1	1	1	0	0	0	0.857143	0.428571	1.25	0.777778
255	38	4	13	12	2	1	38	4	3	2	2	6	12	1	3	1	1	0	0	0	2	2	2	1	0	1	2	1	1	1	0	0	0	1	1	0	1	0	0	0	0	0	0	1	0	0.142857	0.714286	0.25	0.388889
256	31	4	11	5	2	1	31	4	3	1	1	4	4	1	3	0	0	0	0	0	0	2	2	1	0	0	0	0	1	0	0	0	0	1	1	0	0	0	0	1	0	0	0	0	0	0.142857	0.142857	0.5	0.222222
257	32	4	13	4	3	1	30	4	3	1	2	1	3	1	2	1	0	0	0	0	1	1	2	1	0	1	2	1	2	0	1	0	1	1	1	2	0	1	1	0	3	1	2	1	3	1.71429	0.857143	0.75	1.16667
258	35	3	13	9	1	1	35	4	3	1	3	2	7	1	3	0	1	0	0	0	1	2	2	1	0	1	2	1	2	1	2	2	2	3	1	1	1	2	0	1	1	3	1	1	2	1.71429	0.857143	2.25	1.5
259	34	4	13	8	3	1	34	4	3	1	2	5	8	3	3	1	1	0	0	0	2	1	2	2	1	2	1	2	3	0	1	1	0	1	1	0	0	0	1	2	1	1	1	0	1	0.857143	0.714286	1.25	0.888889
260	40	4	13	14	2	1	40	4	3	3	3	7	14	1	3	0	2	1	0	0	3	1	2	2	0	1	1	1	0	0	1	0	0	1	1	0	0	1	1	1	0	0	0	0	0	0.142857	0.428571	0.75	0.388889
261	32	4	12	6	3	1	32	4	3	1	1	5	5	3	3	1	0	0	0	0	1	2	2	1	1	1	2	3	2	1	2	0	0	1	0	0	2	1	0	0	2	1	0	0	2	1	0.857143	1	0.944444
262	52	4	11	28	2	1	54	4	1	2	3	20	28	3	1	0	0	0	0	2	2	2	2	2	1	1	2	0	0	0	1	0	0	1	0	0	0	0	0	1	0	0	0	0	1	0.142857	0	0.75	0.222222
263	46	4	13	21	3	1	47	4	3	2	2	19	21	3	3	0	0	0	0	2	2	2	1	2	2	2	2	2	0	0	0	0	0	0	0	0	1	0	0	0	0	0	1	0	0	0	0.571429	0	0.222222
264	28	3	13	4	2	1	29	4	3	2	2	1	3	1	2	0	0	0	0	0	0	2	2	2	0	0	0	2	1	0	3	1	1	1	1	1	0	1	0	2	1	1	1	0	1	1	0.571429	1.75	1
265	34	4	13	11	3	1	36	4	3	1	2	3	10	3	3	0	1	0	0	0	1	1	1	2	1	1	1	1	2	0	1	0	0	1	1	0	1	0	1	2	0	2	0	1	1	0.428571	0.714286	1.5	0.777778
266	30	3	10	8	1	1	36	4	3	2	3	2	7	1	3	0	1	0	0	0	1	2	2	2	0	1	1	1	0	0	0	0	0	0	1	0	0	0	0	0	0	0	0	0	0	0	0.285714	0	0.111111
267	33	3	13	11	3	3	43	2	3	3	3	2	10	4	2	1	1	0	0	0	2	1	2	2	1	1	3	0	1	0	1	0	0	0	1	0	0	0	1	1	0	0	1	0	1	0.285714	0.428571	0.5	0.388889
268	37	4	13	13	3	1	39	4	3	1	3	2	13	3	3	0	2	0	0	0	2	1	2	2	1	1	1	0	0	0	2	0	0	1	1	0	1	0	1	1	1	1	1	0	1	0.285714	0.571429	1.25	0.611111
269	33	4	13	3	3	1	37	2	2	2	1	2	2	3	1	0	0	0	0	0	0	1	2	1	1	0	0	0	1	1	1	1	0	2	1	0	0	1	1	2	0	1	2	0	0	0.428571	0.714286	1.5	0.777778
270	42	4	13	18	3	1	46	4	3	1	4	8	16	3	2	0	3	0	1	0	4	1	2	2	1	1	1	0	0	0	0	0	0	0	0	0	0	0	0	0	0	0	0	0	0	0	0	0	0
271	39	4	12	14	3	1	43	4	3	1	2	11	14	1	2	0	1	1	0	0	2	1	2	1	0	1	3	0	0	0	1	0	0	0	0	0	0	0	0	0	0	0	0	0	0	0	0	0.25	0.0555556
272	39	4	13	11	3	1	39	3	2	1	2	3	11	3	3	0	1	0	0	0	1	1	1	2	1	1	1	1	1	0	1	0	0	1	1	0	0	1	1	1	0	1	1	1	1	0.428571	0.714286	1	0.666667
273	40	4	13	10	2	1	43	4	2	2	3	5	9	3	3	1	1	0	0	0	2	1	2	1	1	1	1	0	1	1	2	1	1	1	1	0	1	1	1	1	0	1	1	0	0	0.571429	0.714286	1.25	0.777778
274	39	4	11	13	3	1	41	4	3	1	3	7	12	3	3	1	2	0	0	0	3	1	2	1	1	1	2	0	1	0	0	0	0	1	0	0	1	0	0	0	0	1	1	0	0	0.142857	0.285714	0.5	0.277778
275	35	2	13	13	1	1	38	4	3	3	2	8	12	1	3	0	2	0	0	0	2	2	2	2	0	1	1	0	1	1	1	0	1	1	1	1	0	1	1	1	2	1	1	1	0	0.857143	0.714286	1	0.833333
276	29	4	14	3	3	1	36	2	3	1	1	2	2	3	2	0	0	0	0	0	0	2	2	2	2	0	0	0	1	0	1	0	1	1	0	0	1	0	1	1	2	1	1	0	0	0.571429	0.428571	1	0.611111
277	34	4	12	2	2	1	38	4	3	2	3	1	6	1	3	2	0	0	0	0	2	2	2	2	0	1	2	1	1	0	1	1	1	1	1	0	0	1	1	2	0	1	2	1	3	1	0.857143	1.25	1
278	29	4	12	4	1	1	31	4	3	2	1	3	3	1	2	0	0	0	0	0	0	2	1	1	0	0	0	2	1	1	1	0	0	2	1	0	1	1	1	1	1	0	0	0	1	0.571429	0.857143	1	0.777778
279	41	3	13	14	1	1	40	4	3	1	2	3	11	1	2	0	1	0	0	0	1	2	2	2	0	2	2	0	0	0	0	0	0	0	1	0	0	0	0	0	0	0	1	0	1	0.142857	0.285714	0	0.166667
280	34	4	20	7	1	1	33	4	3	2	2	1	3	1	2	0	0	0	0	0	0	2	2	1	0	0	0	1	1	0	2	0	1	1	0	1	0	1	1	1	0	0	0	0	0	0.571429	0.285714	1	0.555556
281	44	4	13	15	3	1	45	3	3	2	2	9	14	4	2	0	1	1	0	0	2	1	2	2	2	2	2	1	2	0	1	1	1	1	0	0	1	1	1	1	0	1	1	1	1	0.857143	0.714286	1	0.833333
282	26	4	13	3	3	1	27	2	3	2	1	2	2	4	3	0	0	0	0	0	0	2	2	2	1	0	0	0	1	0	1	0	0	1	1	0	0	0	1	1	0	1	1	0	1	0.285714	0.428571	1	0.5
283	26	2	14	6	1	3	31	3	3	2	1	1	1	1	2	0	0	0	0	0	0	2	2	2	0	0	0	1	1	0	1	1	1	1	1	1	1	1	1	1	1	2	2	0	1	1	0.857143	1.25	1
284	40	4	18	15	3	1	43	4	3	1	3	1	15	4	2	0	1	1	0	0	2	2	2	2	1	1	1	0	0	1	1	0	0	1	1	0	1	1	1	1	1	1	1	1	1	0.428571	0.857143	1	0.722222
285	51	3	13	14	3	1	45	3	3	1	2	11	13	1	3	0	2	0	0	0	2	1	1	2	0	2	2	0	0	0	1	0	0	1	0	0	0	0	0	0	0	1	1	0	0	0	0.142857	0.75	0.222222
286	41	4	13	16	3	1	48	4	3	1	1	10	10	3	3	0	1	0	0	0	1	1	2	2	1	1	1	2	0	0	0	0	0	1	0	0	0	0	0	0	0	0	0	0	0	0	0.285714	0.25	0.166667
287	36	4	13	10	1	1	37	4	3	2	1	10	10	1	2	0	1	0	0	0	1	2	2	1	0	1	1	1	0	1	1	0	1	1	1	1	1	1	1	1	1	0	1	0	0	0.571429	0.857143	0.75	0.722222
288	29	4	11	3	2	1	29	4	3	2	1	2	2	1	3	0	0	0	0	0	0	2	2	1	0	0	0	0	0	0	1	1	0	1	0	1	1	1	1	1	0	0	1	2	1	0.571429	0.714286	0.75	0.666667
289	52	4	16	28	3	1	53	4	3	1	4	15	27	3	3	0	0	1	1	0	2	1	2	2	1	1	1	0	0	0	0	0	0	0	0	0	0	0	0	0	0	0	0	0	0	0	0	0	0
290	42	4	13	17	3	1	47	4	3	1	3	4	16	3	3	1	1	1	0	0	3	2	2	2	1	1	2	1	0	1	1	0	0	1	0	0	1	0	0	1	0	0	0	1	0	0	0.571429	0.75	0.388889
291	41	4	11	11	3	1	44	4	3	1	1	1	1	3	3	0	0	0	0	0	0	1	1	1	1	0	0	1	2	0	0	0	0	0	1	0	1	0	1	0	0	0	1	0	3	0.714286	0.714286	0	0.555556
292	36	4	13	10	1	1	36	4	3	2	2	5	7	1	3	2	0	0	0	0	2	1	2	2	0	1	1	1	0	0	1	1	1	1	1	0	0	0	1	0	1	1	1	0	1	0.571429	0.571429	0.75	0.611111
293	36	4	13	14	3	1	40	4	3	1	1	13	13	3	2	0	0	1	0	0	1	1	2	1	1	1	3	0	0	0	0	0	0	0	0	0	0	0	1	0	0	0	0	0	0	0	0.142857	0	0.0555556
294	35	4	14	9	1	1	40	4	2	3	2	2	8	1	3	0	1	0	0	0	1	2	2	2	0	3	3	0	1	0	2	1	0	3	2	0	0	1	1	1	0	0	1	0	0	0.428571	0.571429	1.5	0.722222
295	30	4	11	5	3	1	30	4	3	1	1	2	2	3	3	0	0	0	0	0	0	1	1	2	1	0	0	0	1	2	2	2	0	1	2	0	2	1	2	2	0	0	2	0	0	0.571429	1.42857	1.25	1.05556
296	32	4	16	5	3	3	32	4	3	1	1	4	4	3	2	1	0	0	0	0	1	2	1	1	1	1	3	1	1	0	2	1	1	1	1	0	1	1	1	1	1	1	2	0	1	0.857143	0.857143	1.25	0.944444
297	53	4	13	28	2	1	58	4	2	1	6	16	26	3	3	0	0	1	1	2	4	2	2	2	2	1	2	0	0	0	0	0	0	0	0	0	1	0	0	0	0	0	0	0	0	0	0.142857	0	0.0555556
298	37	4	13	13	3	1	39	4	2	2	2	8	12	4	3	0	2	0	0	0	2	2	2	1	1	1	3	0	1	0	1	0	0	1	1	0	0	1	0	0	1	0	1	0	1	0.571429	0.285714	0.5	0.444444
299	35	4	13	13	3	2	0	0	0	1	2	7	11	3	0	0	2	0	0	0	2	2	2	2	1	1	0	2	1	1	1	1	1	1	1	1	1	1	1	1	1	2	2	2	1	1	1.42857	1.25	1.22222
300	34	3	6	10	2	3	38	4	3	2	3	3	9	1	2	0	2	0	0	0	2	2	2	2	0	1	3	1	1	0	2	0	1	1	1	0	0	1	2	2	1	1	2	0	1	0.714286	0.857143	1.5	0.944444
301	37	4	35	11	1	1	35	4	3	1	2	8	10	1	3	0	2	0	0	0	2	2	2	2	0	1	2	1	1	0	1	0	0	1	1	0	1	0	1	1	1	1	1	0	1	0.428571	0.714286	1	0.666667
302	33	4	13	7	3	1	34	4	3	3	1	6	6	3	3	1	0	0	0	0	1	1	2	2	1	1	2	1	1	0	1	0	0	1	1	0	0	1	1	1	1	1	1	1	1	0.571429	0.714286	1	0.722222
303	45	4	13	20	3	1	47	4	1	1	3	9	19	3	1	0	1	1	0	1	3	2	2	2	1	1	2	0	0	0	0	3	0	1	0	0	0	0	0	1	0	0	0	0	0	0.428571	0	0.5	0.277778
304	39	4	35	11	1	1	37	4	2	1	4	3	10	1	3	1	2	0	0	0	3	2	1	2	0	1	1	0	0	0	0	0	0	0	0	0	0	0	0	0	0	0	0	0	0	0	0	0	0
305	41	4	13	15	3	1	40	3	3	1	5	1	14	3	3	1	1	1	0	0	3	1	2	2	1	1	3	1	0	0	0	0	0	0	0	0	0	0	0	0	0	0	0	0	1	0.142857	0.142857	0	0.111111
306	30	3	13	6	3	1	30	4	1	3	1	3	3	2	1	0	0	0	0	0	0	2	1	1	0	0	0	0	1	0	2	0	0	1	1	0	0	1	2	1	0	1	1	1	0	0.285714	0.714286	1.25	0.666667
307	29	4	14	4	3	1	30	3	3	3	2	1	4	1	3	1	0	0	0	0	1	2	1	2	0	1	3	1	0	0	0	0	1	1	0	0	1	0	1	0	0	1	1	0	0	0.142857	0.571429	0.5	0.388889
308	31	4	13	7	3	1	31	4	3	1	1	6	6	3	3	1	0	0	0	0	1	1	2	2	1	1	2	0	0	0	1	0	0	1	1	0	0	1	0	0	1	0	1	0	1	0.428571	0.285714	0.5	0.388889
309	37	4	13	10	3	1	40	4	2	1	3	4	9	3	3	2	1	0	0	0	3	1	2	2	1	1	1	0	0	0	0	0	0	1	0	0	0	0	0	1	0	0	0	0	0	0	0	0.5	0.111111
310	33	3	11	9	1	1	36	4	3	1	2	6	7	1	3	1	1	0	0	0	2	2	1	2	0	1	1	1	1	0	1	0	0	0	1	0	0	0	1	0	0	0	0	0	0	0.142857	0.428571	0.25	0.277778
311	34	4	12	9	3	1	38	4	3	2	2	4	9	3	2	0	1	0	0	0	1	1	2	1	2	2	3	1	1	3	2	1	0	1	2	0	1	1	1	3	1	2	2	1	1	0.714286	1.57143	2	1.33333
312	34	4	4	4	3	1	32	2	3	2	1	3	3	2	2	0	0	0	0	0	0	2	2	2	0	0	0	0	0	0	1	0	0	1	0	0	0	1	0	1	0	1	1	0	0	0.142857	0.142857	1	0.333333
313	39	4	13	16	1	3	39	4	3	1	3	9	15	1	3	0	1	2	0	0	3	2	2	1	0	1	1	1	1	1	1	1	0	1	1	0	1	0	1	1	0	0	1	1	1	0.428571	1	0.75	0.722222
314	30	4	13	11	2	1	40	4	3	2	2	1	9	1	3	0	1	0	0	0	1	2	2	2	0	1	2	1	1	0	1	0	0	2	1	0	1	2	1	1	1	1	1	1	1	0.714286	0.857143	1.25	0.888889
315	35	4	14	8	3	1	38	2	2	3	1	5	5	4	2	1	0	0	0	0	1	2	2	2	1	1	1	2	1	1	2	1	0	2	2	0	1	0	1	2	0	1	3	0	0	0.285714	1.42857	1.75	1.05556
316	34	4	13	14	3	1	35	4	3	2	3	5	10	3	3	0	2	0	0	0	2	2	2	1	1	1	2	0	2	0	2	0	0	1	1	0	3	1	1	2	1	1	2	1	1	0.714286	1.14286	1.5	1.05556
317	39	4	12	12	3	3	38	4	2	2	3	4	11	3	2	0	2	0	0	0	2	1	2	1	2	2	3	2	1	0	1	0	1	2	0	0	0	1	0	1	2	1	1	0	1	0.857143	0.428571	1.25	0.777778
318	39	4	12	16	3	1	39	4	3	1	3	4	15	3	3	0	1	1	0	0	2	1	2	1	1	1	2	0	1	0	3	1	0	0	3	0	1	1	2	0	2	0	0	3	0	0.714286	1.28571	0.75	0.944444
319	46	4	12	17	3	1	46	4	3	1	3	10	16	3	2	0	1	1	1	0	3	2	2	1	1	1	3	3	1	0	3	0	0	3	2	1	1	1	1	3	1	1	1	0	1	0.714286	1.14286	2.5	1.27778
320	41	4	35	14	1	3	43	4	3	1	2	4	13	1	2	1	0	1	0	0	2	2	2	1	0	1	2	1	1	0	1	0	0	2	1	0	2	1	2	1	0	0	2	2	1	0.428571	1.42857	1	0.944444
321	38	4	11	8	1	1	51	2	2	2	3	4	7	1	3	1	1	0	0	0	2	2	2	1	0	2	1	2	0	1	1	0	0	1	0	0	1	0	1	2	0	0	1	0	0	0	0.857143	1	0.555556
322	45	4	13	16	3	1	45	4	3	2	1	1	1	3	1	0	0	0	0	0	0	2	2	2	1	0	0	1	0	0	0	0	0	0	1	0	0	0	0	0	0	0	0	0	0	0	0.285714	0	0.111111
323	32	4	13	4	3	1	31	4	3	2	1	0	0	4	3	0	0	0	0	0	0	2	2	2	1	0	0	0	0	0	1	0	0	1	0	0	1	1	0	0	0	0	1	0	1	0.285714	0.285714	0.5	0.333333
324	45	4	13	14	3	1	44	4	3	1	2	11	13	1	2	0	1	1	0	0	2	1	2	1	0	1	1	0	0	0	0	0	0	0	0	0	1	0	0	1	0	1	0	0	1	0.142857	0.142857	0.5	0.222222
325	27	4	13	3	1	1	26	4	3	2	1	2	2	1	3	0	0	0	0	0	0	2	1	1	0	0	0	1	2	0	1	0	0	2	0	1	1	1	0	2	1	1	2	0	0	0.714286	0.571429	1.5	0.833333
326	35	4	13	9	3	1	35	4	3	1	2	5	9	3	3	1	1	0	0	0	2	2	1	1	2	2	2	0	1	0	1	1	0	1	1	0	0	0	1	1	1	1	0	0	1	0.571429	0.285714	1	0.555556
327	36	4	13	11	3	1	38	4	3	1	2	7	10	1	3	0	2	0	0	0	2	1	2	2	0	1	2	0	1	0	2	0	0	2	1	0	1	0	0	1	0	2	1	1	1	0.285714	0.571429	1.75	0.722222
328	31	4	13	4	2	3	30	4	3	2	1	3	3	1	3	0	0	0	0	0	0	2	2	2	0	0	0	0	1	0	1	2	1	2	1	1	1	2	1	1	1	1	2	1	1	1.28571	0.857143	1.25	1.11111
329	30	4	13	3	2	3	32	3	3	2	1	2	2	1	3	0	0	0	0	0	0	2	2	2	0	0	0	1	0	0	0	0	0	0	1	0	0	0	1	1	0	1	0	0	0	0	0.428571	0.5	0.277778
330	36	4	12	8	3	1	43	3	1	2	2	4	7	3	1	1	0	0	0	0	1	2	2	1	1	2	1	1	1	0	0	0	0	0	0	0	0	0	1	0	0	0	0	0	1	0.285714	0.285714	0	0.222222
331	39	4	11	14	3	1	42	4	3	1	1	8	8	4	2	0	1	0	0	0	1	1	2	2	2	2	3	1	1	1	1	2	1	1	1	1	1	1	1	2	1	1	0	1	1	1.14286	0.857143	1.25	1.05556
332	29	4	13	3	2	1	29	4	3	2	1	3	3	1	2	0	0	0	0	0	0	1	2	2	0	0	0	1	0	0	1	0	0	1	1	0	1	1	1	1	0	0	0	0	0	0.142857	0.571429	0.75	0.444444
333	30	3	13	7	3	1	32	2	3	2	2	2	6	2	2	1	0	0	0	0	1	1	2	2	0	1	1	0	0	0	0	0	0	1	0	0	0	0	1	1	0	0	0	1	2	0.285714	0.285714	0.5	0.333333
334	29	4	13	5	3	1	29	4	2	3	1	4	4	3	3	0	0	0	0	0	0	2	2	2	1	0	0	1	0	0	1	0	0	0	0	0	0	0	1	1	0	1	1	1	0	0	0.571429	0.75	0.388889
335	29	3	13	7	1	3	34	4	3	2	2	1	6	1	2	1	0	0	0	0	1	2	2	1	0	1	1	2	0	0	1	0	0	2	1	0	1	0	1	1	1	0	0	1	0	0.142857	0.857143	1	0.611111
336	25	4	13	2	1	1	31	3	2	3	1	0	0	1	3	0	0	0	0	0	0	2	2	1	0	0	0	1	0	0	0	0	0	1	0	0	0	0	1	1	1	1	2	0	0	0.142857	0.571429	0.75	0.444444
337	48	2	12	47	1	1	52	2	3	3	2	19	26	1	3	0	0	0	0	1	1	2	2	1	0	1	1	0	0	0	0	0	0	0	0	0	0	0	0	0	0	0	0	0	0	0	0	0	0
338	36	4	13	8	2	1	40	4	3	3	4	2	8	3	3	1	1	0	0	0	2	2	2	1	1	1	2	1	1	0	1	0	0	1	0	0	0	1	1	1	0	1	0	0	0	0.285714	0.285714	1	0.444444
339	46	4	13	22	3	1	47	4	3	1	4	6	21	4	3	0	1	0	1	1	3	1	1	2	2	1	2	2	1	0	1	1	0	1	1	0	0	0	1	1	0	2	1	2	0	0.285714	1	1.25	0.777778
340	33	4	13	7	3	1	36	4	3	1	1	3	3	4	2	1	0	0	0	0	1	1	2	1	1	1	3	2	0	1	2	0	0	1	1	0	1	0	1	1	0	1	0	1	1	0.142857	1	1.25	0.722222
341	42	4	13	16	3	1	45	4	3	2	2	7	11	4	2	0	2	0	0	0	2	1	2	1	1	1	2	0	0	0	0	0	0	1	0	0	0	0	0	1	1	1	0	0	0	0.142857	0	0.75	0.222222
342	37	3	13	14	3	1	47	4	3	2	2	8	10	4	3	0	2	0	0	0	2	1	1	2	3	3	1	1	0	1	0	0	1	0	1	0	1	0	1	1	1	2	1	1	2	0.571429	1	0.75	0.777778
343	30	4	13	5	3	1	30	4	3	2	1	4	4	3	2	0	0	0	0	0	0	2	2	2	1	0	0	1	1	1	2	0	0	0	1	0	1	1	1	1	0	0	1	0	0	0.285714	0.857143	0.75	0.611111
344	33	4	13	6	1	1	33	4	3	1	2	2	4	1	3	2	0	0	0	0	2	2	2	2	0	1	1	1	0	0	1	0	0	0	1	0	0	0	1	1	0	0	1	0	0	0	0.571429	0.5	0.333333
345	39	4	13	17	3	1	42	4	3	2	2	9	16	3	3	0	1	1	0	0	2	1	2	1	1	1	1	0	0	0	1	0	0	0	0	0	1	0	0	1	0	0	1	1	1	0.142857	0.428571	0.5	0.333333
346	45	4	12	7	3	1	47	4	2	2	1	5	5	4	1	1	0	0	0	0	1	1	2	1	1	1	1	1	1	0	1	0	0	1	1	0	0	0	1	1	0	0	0	0	1	0.285714	0.428571	0.75	0.444444
347	43	4	13	11	3	1	40	3	2	1	2	4	9	3	1	1	1	0	0	0	2	2	2	1	1	1	3	1	1	1	1	0	0	1	0	0	0	0	0	1	1	1	0	0	1	0.428571	0.285714	1	0.5
348	40	4	12	14	1	1	40	4	1	2	3	3	12	1	3	0	2	0	0	0	2	1	1	2	0	2	3	1	1	0	1	1	0	1	1	0	1	0	0	1	1	1	0	0	1	0.571429	0.428571	1	0.611111
349	40	4	13	12	3	3	45	4	3	1	1	11	11	2	2	0	1	0	0	0	1	2	2	2	0	1	2	1	0	1	0	0	0	0	1	0	1	0	1	1	0	0	1	1	1	0.142857	1	0.25	0.5
350	39	4	13	13	1	1	40	4	3	1	3	0	12	1	3	1	1	0	0	0	2	2	2	2	0	1	3	1	1	1	0	0	0	1	1	0	1	1	1	1	1	0	0	0	1	0.571429	0.714286	0.5	0.611111
351	25	3	14	3	1	1	30	4	3	3	1	2	2	1	2	0	0	0	0	0	0	2	2	2	0	0	0	0	0	0	1	0	0	0	0	0	0	1	1	0	0	0	0	0	1	0.285714	0.142857	0.25	0.222222
352	40	4	13	11	1	3	39	3	3	1	2	4	11	1	3	0	1	0	0	0	1	2	2	1	0	1	3	0	0	0	1	0	0	1	1	0	1	0	0	1	0	1	0	0	0	0	0.285714	1	0.333333
353	35	4	11	9	3	1	39	4	3	1	1	8	8	3	3	0	1	0	0	0	1	1	2	2	1	1	1	1	1	1	1	1	1	1	1	1	1	1	1	1	1	1	1	1	1	1	1	1	1
354	35	4	13	9	2	1	36	4	3	2	2	3	8	1	2	0	1	0	0	0	1	1	2	1	0	1	2	0	1	1	1	1	0	1	1	0	0	1	1	1	1	1	1	0	1	0.714286	0.571429	1	0.722222
355	36	4	13	11	2	1	37	4	3	1	2	4	10	3	3	1	1	0	0	0	2	2	2	1	1	1	2	0	0	0	1	0	0	1	1	0	0	1	1	0	1	0	1	0	1	0.428571	0.428571	0.5	0.444444
356	43	4	13	15	3	1	42	4	3	2	2	4	11	4	2	1	1	0	0	0	2	1	1	2	2	2	2	1	0	0	1	0	0	1	0	0	0	0	0	0	0	0	0	0	0	0	0.142857	0.5	0.166667
357	34	4	3	7	3	1	35	4	3	1	2	4	7	3	3	0	1	0	0	0	1	2	2	2	2	1	2	1	1	1	2	0	0	2	2	1	2	1	2	2	1	1	1	0	1	0.714286	1.28571	1.75	1.16667
358	42	4	11	13	1	1	40	4	3	1	2	9	12	3	2	0	2	0	0	0	2	1	2	2	1	1	2	0	0	0	0	0	0	1	0	0	0	0	0	1	0	0	0	0	0	0	0	0.5	0.111111
359	39	4	13	12	3	1	38	4	3	1	2	7	11	3	3	0	2	0	0	0	2	1	2	1	1	1	2	1	1	0	1	0	0	1	0	0	1	0	1	2	0	0	1	0	2	0.428571	0.571429	1	0.611111
360	41	4	13	12	3	1	40	4	3	1	2	8	10	4	3	0	2	0	0	0	2	1	1	1	1	1	1	0	0	0	0	0	0	1	0	0	0	0	0	0	0	1	0	0	0	0	0	0.5	0.111111
361	43	4	13	17	1	1	46	4	3	2	3	2	13	1	3	0	1	1	0	0	2	2	2	2	0	1	1	0	0	0	0	0	0	0	0	0	0	0	0	0	0	0	0	0	0	0	0	0	0
362	40	2	13	15	2	1	49	4	2	3	3	7	14	1	3	1	1	1	0	0	3	2	2	2	0	2	2	0	0	0	0	0	0	0	0	0	0	0	0	0	0	0	0	0	0	0	0	0	0
363	46	4	4	17	3	1	45	4	2	1	4	8	16	4	1	0	2	1	0	0	3	2	2	2	1	1	2	0	1	0	2	0	0	1	0	0	0	0	1	2	1	1	0	0	1	0.428571	0.142857	1.5	0.555556
364	48	4	13	28	3	1	48	4	3	1	20	13	28	4	2	0	0	2	1	5	8	2	2	2	1	1	2	0	1	1	1	0	0	1	1	0	1	0	1	0	0	0	0	0	0	0.142857	0.571429	0.5	0.388889
365	35	4	12	8	3	2	0	0	0	2	2	4	8	3	0	1	1	0	0	0	2	1	2	1	1	1	0	1	0	1	1	0	0	0	1	1	1	1	0	0	1	0	0	0	0	0.428571	0.571429	0.25	0.444444
366	29	4	16	4	3	1	33	4	3	3	1	3	3	4	2	1	0	0	0	0	1	2	2	2	1	1	1	0	0	0	1	0	0	1	0	0	0	1	1	1	1	2	1	0	1	0.428571	0.285714	1.25	0.555556
367	33	4	20	8	3	1	33	4	3	1	2	2	6	2	2	1	0	0	0	0	1	2	2	2	0	2	3	2	1	1	0	0	0	1	1	0	0	0	2	2	0	0	0	0	1	0.285714	0.857143	0.75	0.611111
368	38	4	13	13	3	1	41	4	3	2	3	5	12	4	3	1	2	0	0	0	3	1	2	1	2	2	1	1	1	0	1	0	0	0	0	0	0	0	0	0	0	0	0	0	0	0.142857	0.142857	0.25	0.166667
369	49	4	13	23	3	1	49	3	2	1	7	7	23	4	3	1	1	1	2	2	7	1	1	2	1	1	2	0	0	0	0	0	0	0	0	0	0	0	0	0	0	0	0	0	0	0	0	0	0
370	56	4	13	27	3	1	56	4	2	2	3	19	26	3	3	0	0	0	0	2	2	1	2	2	1	1	1	0	0	0	1	0	0	1	1	0	0	0	0	1	0	0	0	0	0	0	0.142857	0.75	0.222222
371	36	4	13	11	2	1	37	4	3	2	3	3	10	3	3	0	2	0	0	0	2	1	2	1	1	1	3	0	2	0	0	1	0	0	1	1	0	1	0	0	1	0	0	0	1	1	0.142857	0	0.444444
372	36	4	12	11	3	1	36	4	3	1	2	5	10	3	3	1	1	0	0	0	2	1	2	1	1	1	2	1	0	0	0	0	0	1	0	0	0	0	0	0	0	0	0	0	0	0	0.142857	0.25	0.111111
373	40	4	12	12	3	1	42	4	3	1	2	6	11	3	3	1	1	0	0	0	2	1	2	1	1	1	2	1	0	0	0	0	0	0	0	0	0	0	0	1	0	0	0	0	0	0	0.142857	0.25	0.111111
374	32	4	11	8	1	1	31	4	3	2	2	0	3	1	3	0	0	0	0	0	0	2	2	1	0	0	0	1	0	0	1	0	0	0	1	0	0	0	1	0	0	1	2	1	1	0.142857	0.857143	0.5	0.5
375	32	3	13	9	2	1	35	4	3	1	2	2	7	1	3	1	0	0	0	0	1	2	2	2	0	1	1	0	1	1	1	0	0	1	1	0	1	0	0	1	0	0	1	0	0	0.142857	0.571429	0.75	0.444444
376	42	4	16	14	2	1	45	4	3	1	2	4	13	1	2	1	0	1	0	0	2	1	1	1	0	1	1	1	0	0	1	0	0	0	1	0	0	0	0	0	0	0	0	0	0	0	0.285714	0.25	0.166667
377	29	4	13	2	3	1	29	4	3	2	1	1	1	3	3	0	0	0	0	0	0	2	2	2	2	0	0	0	0	0	0	0	0	0	0	0	0	0	0	0	0	0	0	0	0	0	0	0	0
378	40	4	13	14	1	2	0	0	0	3	2	8	12	1	0	0	2	0	0	0	2	2	2	2	0	1	0	2	3	0	3	2	2	3	2	2	0	3	2	3	3	3	1	0	3	2.57143	1	3	2.05556
379	45	4	14	17	3	1	46	4	3	2	1	12	12	4	2	0	1	0	0	0	1	2	1	2	2	2	1	0	0	0	1	0	0	0	0	0	1	0	0	0	0	0	0	0	1	0.142857	0.142857	0.25	0.166667
380	33	4	13	11	3	1	35	4	2	1	3	1	9	3	2	1	1	0	0	0	2	2	2	2	2	2	3	1	1	2	2	1	0	1	2	0	1	1	2	1	1	0	0	1	2	0.857143	1.28571	1	1.05556
381	41	4	17	7	3	1	47	3	2	1	1	6	6	4	1	1	0	0	0	0	1	1	2	2	1	1	1	1	3	0	2	0	0	1	1	0	1	0	2	2	1	0	1	0	1	0.714286	0.857143	1.25	0.888889
382	32	4	8	9	1	1	32	4	3	3	3	2	8	1	3	1	1	0	0	0	2	2	2	1	0	1	2	0	1	1	2	0	0	2	1	0	2	1	2	3	1	1	1	1	0	0.428571	1.14286	2	1.05556
383	34	4	13	9	1	1	35	4	3	2	2	5	8	3	3	1	1	0	0	0	2	2	1	2	1	1	1	0	0	1	0	0	0	0	1	0	1	2	0	0	0	0	0	0	1	0.428571	0.428571	0	0.333333
384	39	3	13	13	3	2	0	0	0	3	3	6	12	3	0	1	2	0	0	0	3	2	2	2	1	1	0	0	0	0	0	0	0	1	1	0	0	0	0	1	0	0	1	1	0	0	0.428571	0.5	0.277778
385	36	4	12	7	3	1	39	4	3	1	1	6	6	3	3	1	0	0	0	0	1	2	2	1	1	1	3	2	1	0	0	1	0	0	1	0	0	1	1	1	0	0	1	1	1	0.571429	0.857143	0.25	0.611111
386	48	4	13	34	2	1	57	4	2	2	1	19	19	1	3	0	0	0	0	1	1	2	2	1	0	1	2	1	0	0	0	0	0	0	0	0	0	0	0	0	0	0	0	0	0	0	0.142857	0	0.0555556
387	32	4	13	7	2	1	31	4	3	2	2	4	6	1	2	1	0	0	0	0	1	1	2	2	0	1	1	1	0	0	2	0	1	1	0	0	0	0	0	1	0	1	0	1	1	0.285714	0.285714	1.25	0.5
388	41	4	13	15	1	1	44	4	3	1	2	3	14	1	2	0	0	1	0	0	1	1	2	1	0	1	2	0	2	0	3	1	0	1	3	0	0	1	2	0	1	1	2	1	0	0.714286	1.14286	1.25	1
389	47	3	13	22	2	1	51	4	2	2	4	11	20	4	3	0	1	1	1	1	4	2	2	2	1	1	2	0	0	0	1	0	0	0	0	0	0	0	0	1	0	1	1	0	0	0	0.142857	0.75	0.222222
390	37	2	13	6	3	1	43	2	3	2	4	4	13	4	3	1	2	1	0	0	4	2	2	1	1	2	3	0	1	0	0	0	0	1	1	0	0	1	1	1	0	1	0	0	1	0.428571	0.285714	0.75	0.444444
391	41	4	13	14	2	1	41	4	2	3	4	1	13	1	1	1	2	0	0	0	3	2	2	2	0	1	1	0	0	0	0	0	0	0	0	0	0	0	0	0	0	0	0	0	0	0	0	0	0
392	41	4	16	15	2	1	41	4	3	1	1	13	13	1	3	0	0	1	0	0	1	1	2	2	0	1	1	1	1	0	0	0	0	0	0	0	1	0	0	0	0	0	0	0	0	0.142857	0.285714	0	0.166667
393	54	4	13	31	2	1	55	4	2	2	5	14	29	3	2	0	0	1	0	2	3	2	2	2	1	1	1	0	0	0	0	0	0	0	0	0	0	0	0	0	0	0	0	0	0	0	0	0	0
394	53	4	12	26	1	1	50	4	3	1	3	20	24	1	3	0	0	0	0	2	2	1	1	1	0	1	1	1	1	0	1	0	0	1	0	0	1	0	1	1	0	0	1	0	0	0.142857	0.571429	0.75	0.444444
395	38	3	13	11	3	1	40	3	3	1	2	9	10	1	3	0	2	0	0	0	2	2	2	2	0	1	2	0	1	0	1	0	0	0	0	0	0	0	0	0	0	0	1	0	0	0.142857	0.142857	0.25	0.166667
396	46	2	13	27	1	1	50	4	2	3	3	11	26	1	3	0	1	0	0	1	2	2	2	2	0	3	3	0	0	0	1	0	0	1	1	0	1	0	1	1	0	1	0	1	1	0.142857	0.571429	1	0.5
397	48	4	13	20	2	1	48	4	3	1	2	17	20	3	2	0	0	0	1	1	2	1	2	2	1	1	1	0	0	0	0	0	0	1	1	0	0	0	0	1	0	0	1	0	0	0	0.285714	0.5	0.222222
398	24	2	15	2	1	1	33	1	2	3	2	1	2	1	2	0	0	0	0	0	0	2	2	2	0	0	0	0	1	0	0	0	0	2	1	1	0	1	1	2	0	0	1	0	1	0.571429	0.428571	1	0.611111
399	37	4	13	10	1	1	38	4	3	2	2	5	9	1	3	1	1	0	0	0	2	2	2	2	0	1	1	0	1	0	1	0	0	1	0	0	0	0	1	1	0	0	0	0	0	0.142857	0.142857	0.75	0.277778
400	23	2	12	3	2	1	26	2	3	2	1	2	2	3	2	0	0	0	0	0	0	2	2	1	1	0	0	0	1	0	2	1	1	1	2	1	0	1	2	2	1	1	2	0	1	1	0.857143	1.5	1.05556
401	46	4	13	22	3	1	46	4	3	1	3	9	21	4	3	0	1	0	1	1	3	2	2	1	2	2	3	0	1	0	0	0	0	1	0	0	0	0	0	1	0	1	0	0	1	0.285714	0	0.75	0.277778
402	36	4	13	11	3	1	35	4	3	2	2	6	10	3	2	1	1	0	0	0	2	2	1	2	1	1	2	0	0	0	1	0	0	1	1	0	1	0	0	1	0	1	1	0	0	0	0.428571	1	0.388889
403	34	2	14	10	2	1	35	3	2	3	3	2	9	3	3	0	1	0	0	0	1	2	2	1	2	2	2	1	1	0	1	0	0	1	0	0	1	0	0	1	1	1	0	0	1	0.428571	0.285714	1	0.5
404	24	4	13	1	1	1	37	4	3	2	1	1	1	1	2	0	0	0	0	0	0	2	1	1	0	0	0	1	0	1	1	0	0	1	1	0	1	0	0	1	0	0	1	1	0	0	0.857143	0.75	0.5
405	49	4	12	11	3	1	42	4	2	2	2	4	9	3	1	1	1	0	0	0	2	1	2	1	2	1	3	0	1	0	1	0	0	1	0	0	0	1	0	1	0	1	1	0	0	0.285714	0.142857	1	0.388889
406	38	4	11	11	3	1	41	4	3	1	3	0	9	1	3	0	2	0	0	0	2	1	1	2	0	1	3	0	0	0	0	0	0	0	0	0	0	0	0	0	0	1	0	0	0	0	0	0.25	0.0555556
407	53	4	13	25	2	1	53	3	1	3	2	19	24	3	1	0	0	0	0	1	1	2	2	2	2	2	3	1	0	0	0	0	0	1	0	0	0	0	0	0	0	0	1	0	0	0	0.285714	0.25	0.166667
408	28	4	13	10	2	1	31	2	2	1	2	5	10	3	3	1	1	0	0	0	2	2	2	2	1	1	2	1	1	0	1	0	0	1	0	0	1	1	1	0	0	0	1	0	1	0.428571	0.571429	0.5	0.5
409	36	4	13	10	1	1	37	4	3	2	3	4	10	1	2	1	2	0	0	0	3	2	2	1	0	1	2	1	0	0	1	0	0	1	0	0	0	1	1	1	0	1	1	0	0	0.142857	0.428571	1	0.444444
410	27	3	13	5	1	1	25	4	3	3	1	2	2	3	3	0	0	0	0	0	0	2	2	2	1	0	0	0	0	0	0	0	0	0	0	0	1	0	1	0	0	0	0	0	0	0	0.285714	0	0.111111
411	45	4	13	30	3	1	46	4	3	1	1	15	15	3	2	0	0	1	0	0	1	2	2	2	1	1	1	0	0	0	0	0	0	0	0	0	0	0	0	0	0	0	0	0	0	0	0	0	0
412	43	4	11	18	1	1	47	4	3	1	2	12	17	1	3	0	1	0	1	0	2	1	1	1	0	1	1	0	1	0	0	0	0	1	0	0	0	0	0	0	1	0	1	0	1	0.428571	0.142857	0.25	0.277778
413	33	4	13	9	1	1	45	4	3	3	3	1	8	1	2	1	1	0	0	0	2	2	2	2	0	1	2	1	1	0	2	1	1	1	2	1	0	1	1	1	1	0	0	0	1	1	0.571429	1	0.833333
414	44	4	13	21	1	1	44	4	2	3	3	8	20	1	3	0	1	1	0	1	3	2	1	1	0	1	1	0	0	1	1	0	0	1	0	0	0	0	1	1	0	0	0	0	0	0	0.285714	0.75	0.277778
415	38	4	13	12	3	1	37	4	3	1	4	1	11	3	3	1	2	0	0	0	3	1	2	1	1	1	2	1	2	0	2	1	0	2	0	0	1	1	1	2	1	2	2	0	0	0.714286	0.714286	2	1
416	36	4	12	14	1	1	38	4	3	2	3	4	12	1	2	0	2	0	0	0	2	2	2	2	0	1	3	0	1	1	1	1	0	1	1	0	1	1	1	1	1	1	1	1	1	0.714286	0.857143	1	0.833333
417	30	4	13	4	3	1	31	4	3	1	2	2	3	3	3	0	0	0	0	0	0	1	2	2	1	0	0	0	0	0	1	0	0	0	0	0	0	0	0	0	0	0	0	0	1	0.142857	0	0.25	0.111111
418	41	4	13	13	1	1	41	4	2	2	2	10	13	1	3	0	2	0	0	0	2	2	2	1	0	2	2	1	1	0	1	0	0	1	1	0	0	0	1	1	1	0	0	0	0	0.285714	0.428571	0.75	0.444444
419	33	4	13	11	2	1	38	4	3	2	4	1	11	1	3	0	1	0	0	0	1	2	2	1	0	1	2	0	1	0	1	0	1	1	0	0	0	0	1	0	0	1	1	0	0	0.285714	0.285714	0.75	0.388889
420	41	4	13	17	3	1	41	4	3	2	2	12	15	4	2	0	1	1	0	0	2	1	2	2	1	1	2	0	2	0	2	0	0	1	0	0	1	1	1	1	0	1	0	0	0	0.428571	0.285714	1.25	0.555556
421	28	3	13	3	2	1	29	3	3	2	1	2	2	1	2	0	0	0	0	0	0	2	2	2	0	0	0	1	3	0	1	0	0	0	0	0	0	0	0	0	0	0	0	0	0	0.428571	0.142857	0.25	0.277778
422	30	4	13	3	3	1	34	4	2	2	1	2	2	3	3	0	0	0	0	0	0	2	1	2	2	0	0	1	0	1	0	0	2	1	0	0	1	0	0	1	0	1	1	1	0	0.285714	0.714286	0.75	0.555556
423	41	4	13	17	3	1	42	4	3	1	2	13	16	2	2	0	0	1	1	0	2	1	2	2	0	1	1	0	0	0	0	0	0	0	0	0	0	0	0	0	0	0	0	0	0	0	0	0	0
424	41	4	13	16	2	1	41	4	2	2	2	14	15	1	3	0	0	2	0	0	2	2	1	1	0	2	1	0	1	0	1	0	0	2	0	0	0	0	1	1	0	1	1	0	0	0.142857	0.285714	1.25	0.444444
425	44	4	11	11	1	1	45	4	3	1	1	7	7	1	3	0	1	0	0	0	1	2	2	1	0	2	2	0	1	1	1	0	1	1	0	0	1	0	0	1	1	1	1	0	1	0.571429	0.428571	1	0.611111
426	37	4	13	8	2	1	37	4	3	1	2	5	7	1	3	1	1	0	0	0	2	2	2	2	0	1	1	1	0	0	1	0	0	1	0	0	1	0	1	1	0	0	1	1	0	0	0.714286	0.75	0.444444
427	42	4	13	18	1	1	49	4	3	1	2	13	17	1	3	0	0	1	1	0	2	2	1	2	0	1	1	1	0	0	0	0	0	1	1	0	0	0	1	0	0	1	0	0	0	0	0.428571	0.5	0.277778
428	41	4	13	17	1	1	41	4	2	2	3	4	16	1	3	1	0	1	1	0	3	1	2	2	0	1	2	1	1	0	1	0	0	1	0	0	0	0	1	1	0	0	1	1	0	0.142857	0.571429	0.75	0.444444
429	29	4	13	5	2	3	31	4	3	2	2	1	4	3	2	1	0	0	0	0	1	1	1	1	1	1	3	0	1	1	1	0	0	1	1	0	0	0	1	0	0	0	0	0	1	0.285714	0.428571	0.5	0.388889
430	40	4	13	15	3	1	40	4	3	1	3	10	14	3	2	0	2	1	0	0	3	2	1	2	1	1	1	1	0	0	1	0	0	0	0	0	0	0	1	0	0	0	0	0	0	0	0.285714	0.25	0.166667
431	49	4	13	21	2	1	54	4	3	1	3	10	19	1	3	0	1	0	1	1	3	2	2	1	0	3	2	0	1	0	1	1	1	1	1	1	0	1	0	1	0	0	0	0	1	0.857143	0.142857	0.75	0.555556
432	35	4	13	9	3	1	33	4	3	1	3	4	7	3	3	2	1	0	0	0	3	1	2	1	1	1	1	1	0	0	0	0	0	0	0	0	3	1	1	0	0	0	0	1	0	0.142857	0.857143	0	0.388889
433	38	4	13	15	2	1	43	4	3	1	2	6	14	1	3	1	0	1	0	0	2	2	2	2	0	2	3	1	1	0	0	1	0	0	1	0	1	1	1	1	0	0	1	1	1	0.571429	0.857143	0.25	0.611111
434	45	4	13	18	3	1	49	4	1	3	2	11	17	3	1	0	1	0	1	0	2	2	2	1	1	1	2	1	1	0	0	1	1	0	1	1	1	1	1	1	1	1	1	1	1	1	0.857143	0.5	0.833333
435	45	4	13	22	2	1	45	4	3	2	7	5	21	4	3	0	2	1	1	2	6	2	2	2	1	1	1	0	0	0	0	0	0	0	0	0	0	0	0	0	0	1	0	0	0	0	0	0.25	0.0555556
436	27	4	13	2	3	1	28	4	3	2	1	1	1	4	2	0	0	0	0	0	0	2	2	1	2	0	0	0	0	0	1	0	0	1	0	0	0	0	1	2	0	0	1	0	1	0.142857	0.285714	1	0.388889
437	30	4	23	4	1	1	27	4	3	3	2	1	3	1	2	0	0	0	0	0	0	2	2	1	0	0	0	1	1	0	1	0	0	1	1	0	1	1	1	1	1	1	1	1	1	0.571429	0.857143	1	0.777778
438	43	4	13	18	3	1	56	3	2	1	2	11	16	2	3	0	1	0	1	0	2	1	2	2	0	1	2	0	1	0	1	0	0	1	0	0	0	0	0	0	0	0	0	0	0	0.142857	0	0.5	0.166667
439	37	4	13	8	3	1	40	2	3	2	2	3	7	3	2	1	0	0	0	0	1	2	2	2	2	2	3	1	0	0	1	0	0	1	0	0	0	0	0	1	1	1	1	0	1	0.285714	0.285714	1	0.444444
440	46	3	13	17	1	1	55	4	3	1	2	12	16	1	3	0	1	0	1	0	2	2	1	1	0	1	1	0	0	0	1	0	0	1	0	0	0	0	0	0	1	0	1	0	1	0.285714	0.142857	0.5	0.277778
441	40	4	13	12	2	1	39	4	3	1	2	8	10	1	3	0	2	0	0	0	2	1	2	1	0	1	1	0	1	1	1	0	1	1	1	0	2	0	0	1	1	1	2	0	1	0.571429	0.857143	1	0.777778
442	38	2	13	11	1	1	42	4	3	2	2	7	10	1	2	1	1	0	0	0	2	2	2	1	0	1	1	1	0	0	1	0	0	1	0	0	1	0	0	0	0	0	0	0	0	0	0.285714	0.5	0.222222
443	40	4	12	9	3	1	35	4	2	1	2	3	8	4	2	0	1	0	0	0	1	1	2	2	2	2	1	0	1	0	1	0	0	1	0	0	0	1	0	1	0	0	0	0	1	0.428571	0	0.75	0.333333
444	44	4	13	16	2	1	48	3	2	2	2	14	15	1	3	0	0	2	0	0	2	1	2	2	0	1	3	1	1	0	1	1	0	1	1	0	0	1	0	1	0	0	0	0	1	0.571429	0.285714	0.75	0.5
445	27	4	13	3	3	1	27	4	3	2	1	2	2	2	3	0	0	0	0	0	0	2	2	2	0	0	0	1	0	0	1	0	0	1	0	0	0	0	2	1	0	3	0	0	2	0.285714	0.428571	1.5	0.611111
446	32	4	13	9	1	1	40	4	3	1	2	6	8	1	2	1	1	0	0	0	2	2	2	2	0	2	3	1	1	0	3	0	0	1	1	0	0	3	2	1	1	1	0	0	1	0.857143	0.571429	1.5	0.888889
447	59	1	13	40	1	2	0	0	0	3	2	37	39	1	0	0	0	0	0	0	0	2	2	2	0	0	0	0	0	0	1	1	1	1	1	0	3	1	1	1	1	1	1	1	1	0.714286	1	1	0.888889
448	39	4	13	8	3	3	39	4	3	1	2	4	7	3	3	1	1	0	0	0	2	1	1	2	1	1	1	1	1	1	1	1	1	2	1	1	0	1	1	2	1	1	2	1	1	1	1	1.5	1.11111
449	57	1	10	38	1	1	61	1	3	3	5	18	37	1	2	0	0	0	1	0	1	2	2	2	0	2	2	1	1	1	0	0	0	0	0	0	2	0	0	2	0	0	0	1	0	0.142857	0.714286	0.5	0.444444
450	42	4	12	17	2	1	43	4	3	1	3	6	16	3	3	1	0	2	0	0	3	1	2	2	2	2	3	0	1	0	1	0	0	1	0	0	0	1	2	1	1	1	0	1	1	0.571429	0.428571	1	0.611111
451	45	4	13	21	3	1	45	4	2	3	2	14	20	4	3	0	0	1	0	1	2	2	2	2	1	1	2	0	3	0	0	0	0	1	0	0	0	0	0	1	0	1	0	1	1	0.571429	0.142857	0.75	0.444444
452	29	2	13	8	1	1	38	1	2	3	2	3	7	1	2	1	0	0	0	0	1	2	2	2	0	2	2	3	2	0	0	0	1	1	0	0	0	1	1	1	1	1	0	0	0	0.714286	0.571429	0.75	0.666667
453	30	4	3	5	2	3	32	4	2	3	2	0	4	1	3	0	0	0	0	0	0	2	2	1	0	0	0	1	1	0	0	0	0	1	0	0	0	0	0	1	0	2	0	0	0	0.142857	0.142857	1	0.333333
454	38	4	13	13	3	1	38	4	3	1	2	7	12	2	2	0	2	0	0	0	2	2	1	1	0	1	3	0	1	1	3	2	1	2	1	0	1	2	2	3	1	1	1	0	1	1.14286	0.857143	2.25	1.27778
455	31	4	12	6	3	1	34	4	2	1	2	1	6	3	2	1	0	0	0	0	1	1	2	2	1	2	3	1	1	0	1	0	0	1	1	0	1	0	0	1	2	1	1	0	1	0.571429	0.571429	1	0.666667
456	30	4	11	3	1	1	43	4	3	1	1	2	2	1	3	0	0	0	0	0	0	1	2	1	0	0	0	1	2	0	1	0	0	1	0	0	0	1	1	2	0	1	0	0	0	0.428571	0.285714	1.25	0.555556
457	39	4	35	12	2	1	42	4	3	1	1	10	10	1	3	0	1	0	0	0	1	2	2	2	0	1	3	1	1	0	1	0	0	1	0	0	0	1	1	1	0	0	1	1	0	0.285714	0.571429	0.75	0.5
458	30	3	13	8	2	1	40	4	2	3	3	1	7	1	2	1	1	0	0	0	2	1	1	1	0	1	2	1	1	0	2	0	1	2	1	0	1	0	1	1	1	1	1	0	1	0.571429	0.714286	1.5	0.833333
459	40	4	15	18	3	1	42	2	2	2	3	15	18	2	1	0	0	1	2	0	3	2	2	1	0	1	2	1	1	0	1	1	0	0	0	0	1	1	1	0	1	0	1	0	0	0.571429	0.571429	0.25	0.5
460	31	4	13	10	3	1	37	4	3	1	2	5	9	3	3	1	1	0	0	0	2	1	2	2	1	1	1	1	1	1	1	0	0	1	1	0	1	1	1	1	1	1	0	0	0	0.428571	0.714286	1	0.666667
461	36	4	12	6	3	2	0	0	0	1	1	5	5	3	0	1	0	0	0	0	1	1	2	1	1	1	0	1	1	1	1	2	0	1	0	0	0	0	1	1	0	1	1	1	2	0.714286	0.714286	1	0.777778
462	40	4	12	15	3	1	46	4	3	1	2	10	14	3	3	0	1	1	0	0	2	2	2	1	1	1	2	0	0	0	0	0	0	0	0	0	0	0	0	0	0	1	0	0	0	0	0	0.25	0.0555556
463	31	4	12	2	3	1	31	4	3	1	1	1	1	3	2	0	0	0	0	0	0	2	2	1	1	0	0	1	1	0	1	0	0	1	1	0	0	1	0	1	0	1	0	0	0	0.285714	0.285714	1	0.444444
464	39	4	15	13	3	1	39	4	3	1	2	7	13	2	2	0	2	0	0	0	2	1	1	2	0	1	2	0	0	0	1	0	0	0	0	0	0	0	1	1	0	1	0	0	0	0	0.142857	0.75	0.222222
465	30	4	35	5	2	1	35	4	3	2	1	4	4	1	3	1	0	0	0	0	1	2	2	1	0	1	1	1	1	0	2	1	1	2	1	1	0	1	1	1	1	1	0	0	1	1	0.428571	1.5	0.888889
466	39	4	13	11	2	1	38	4	3	2	4	0	10	3	2	0	2	0	0	0	2	1	2	2	2	2	1	0	0	0	1	0	0	1	1	0	0	0	1	0	0	0	0	0	0	0	0.285714	0.5	0.222222
467	35	4	13	9	1	1	36	4	3	1	3	1	7	1	2	0	1	0	0	0	1	2	2	2	0	1	1	0	0	0	1	0	0	1	0	0	0	0	0	0	0	0	0	0	0	0	0	0.5	0.111111
468	46	4	11	16	1	3	48	4	3	1	3	8	12	1	3	0	3	0	0	0	3	2	2	2	0	1	3	0	0	0	0	0	0	0	0	0	0	0	0	0	0	0	0	0	0	0	0	0	0
469	37	4	13	11	3	2	0	0	0	3	1	10	10	3	0	0	1	0	0	0	1	2	2	2	2	3	0	2	2	3	3	2	3	1	3	1	3	3	3	1	1	0	3	3	1	1.85714	2.85714	1.25	2.11111
470	36	4	12	12	1	1	37	4	3	1	2	5	10	1	3	0	1	0	0	0	1	2	2	1	0	1	3	1	1	1	1	0	0	2	0	0	1	0	1	1	0	0	0	0	0	0.142857	0.571429	1	0.5
471	32	4	13	9	3	1	43	4	3	1	1	7	7	3	3	0	1	0	0	0	1	1	1	2	1	1	1	1	0	0	1	0	0	1	0	0	0	1	1	2	0	1	1	0	0	0.142857	0.428571	1.25	0.5
472	36	4	13	8	3	1	36	4	3	1	2	1	6	4	3	1	0	0	0	0	1	1	2	2	2	2	2	1	1	0	1	0	0	0	0	0	0	0	0	1	2	1	1	0	1	0.571429	0.285714	0.75	0.5
473	33	4	13	9	1	1	34	4	3	2	2	5	8	1	2	1	1	0	0	0	2	2	2	2	0	2	3	0	0	1	1	2	0	1	1	0	0	1	1	1	0	1	1	0	1	0.571429	0.571429	1	0.666667
474	40	4	13	15	3	1	45	4	3	1	4	2	13	3	3	1	1	1	0	0	3	1	2	2	1	1	3	0	0	0	2	0	0	1	0	0	0	0	0	1	0	0	0	0	1	0.142857	0	1	0.277778
475	28	3	13	2	3	1	31	4	3	1	1	1	1	3	2	0	0	0	0	0	0	2	2	2	2	0	0	0	1	0	0	0	0	1	1	1	0	1	1	1	1	1	1	0	1	0.714286	0.428571	0.75	0.611111
476	29	4	13	9	3	1	31	4	3	2	1	9	9	3	3	0	1	0	0	0	1	1	2	2	1	1	3	1	2	1	0	2	2	2	3	3	2	3	2	2	3	1	2	2	2	2.42857	1.85714	1.25	1.94444
477	35	4	13	9	2	1	40	4	2	3	1	8	8	1	1	0	1	0	0	0	1	2	2	2	0	2	2	1	0	0	0	0	1	1	0	0	1	0	1	1	0	0	1	1	0	0.142857	0.714286	0.5	0.444444
478	29	4	11	2	3	1	31	3	3	1	1	1	1	3	3	0	0	0	0	0	0	2	2	1	1	0	0	1	1	0	1	0	0	1	1	0	1	1	0	0	1	0	1	0	1	0.571429	0.571429	0.5	0.555556
479	34	4	13	12	2	1	37	4	3	1	3	4	9	1	3	0	1	0	0	0	1	2	2	2	0	1	2	1	1	0	1	0	0	1	1	0	0	0	1	1	0	1	1	0	1	0.285714	0.571429	1	0.555556
480	29	4	20	4	1	1	29	4	3	2	2	1	3	1	3	0	0	0	0	0	0	2	2	2	0	0	0	1	0	0	1	0	0	1	1	0	0	1	0	0	0	0	0	0	1	0.285714	0.285714	0.5	0.333333
481	30	4	13	4	3	1	30	4	3	1	1	3	3	3	3	0	0	0	0	0	0	1	2	1	1	0	0	1	0	2	1	0	0	0	1	0	1	1	1	0	0	0	1	1	0	0.142857	1.14286	0.25	0.555556
482	36	4	13	10	1	1	37	4	3	2	2	5	9	1	3	0	1	0	0	0	1	2	2	1	0	1	3	1	1	1	3	1	1	2	3	1	2	2	2	2	1	1	1	1	0	1	1.57143	2	1.44444
483	35	4	13	12	2	1	37	4	2	2	3	7	11	3	3	1	2	0	0	0	3	1	2	2	1	1	1	1	0	0	0	0	0	1	0	0	0	0	0	1	0	1	1	0	1	0.142857	0.285714	0.75	0.333333
484	33	2	13	9	1	1	36	2	3	2	2	4	8	1	2	0	1	0	0	0	1	2	2	2	0	1	2	1	1	1	2	0	0	1	0	0	1	0	0	1	1	1	0	1	2	0.571429	0.571429	1.25	0.722222
485	35	4	13	12	3	1	40	2	2	3	3	14	11	1	1	1	1	0	0	0	2	2	2	2	0	1	3	0	1	1	1	0	0	1	1	1	1	0	0	1	0	1	0	0	1	0.428571	0.428571	1	0.555556
486	41	4	12	18	2	1	42	4	2	2	3	7	17	1	3	1	0	1	1	0	3	2	2	2	0	1	3	0	1	0	1	0	0	1	0	0	0	0	1	1	0	1	1	0	1	0.285714	0.285714	1	0.444444
487	33	4	13	9	3	1	38	4	3	2	2	5	8	3	3	1	1	0	0	0	2	2	2	2	1	1	1	1	0	0	1	0	0	1	0	0	0	0	0	1	0	0	0	0	0	0	0.142857	0.75	0.222222
488	33	4	13	9	1	1	34	4	2	2	4	3	8	3	3	0	1	0	0	0	1	2	2	2	2	1	2	1	1	0	0	0	1	1	1	2	0	1	1	1	0	1	2	0	1	0.857143	0.714286	0.75	0.777778
489	33	2	13	9	1	1	37	2	3	3	3	1	8	1	1	0	1	0	0	0	1	2	2	2	0	2	2	0	1	0	1	0	1	3	2	1	1	1	1	1	0	0	1	1	1	0.714286	0.857143	1.25	0.888889
490	40	4	12	7	3	1	37	3	2	2	2	3	5	4	3	1	0	0	0	0	1	1	2	2	1	1	2	1	1	0	0	1	0	1	1	0	0	0	1	1	1	0	0	0	1	0.571429	0.428571	0.5	0.5
491	29	4	2	5	3	1	31	4	3	1	1	4	4	1	3	0	0	0	0	0	0	2	2	1	0	0	0	2	2	0	1	0	1	1	1	0	1	0	1	1	0	0	1	0	1	0.571429	0.857143	0.75	0.722222
492	40	4	13	14	2	2	0	0	0	2	3	8	13	1	0	0	2	1	0	0	3	1	2	2	0	2	0	1	1	0	1	1	1	1	1	0	1	0	1	0	1	1	1	2	3	1	1	0.75	0.944444
493	31	4	4	6	3	1	32	4	3	1	2	1	5	2	2	1	0	0	0	0	1	2	2	2	0	1	1	0	0	0	0	0	0	1	1	0	0	0	0	1	0	1	1	0	1	0.142857	0.285714	0.75	0.333333
494	39	3	13	13	2	1	44	4	3	1	3	3	10	3	2	0	2	0	0	0	2	1	2	2	1	1	1	0	0	1	1	0	0	0	1	0	1	0	1	1	0	1	0	0	1	0.142857	0.571429	0.75	0.444444
495	52	3	13	28	2	1	56	3	2	1	2	22	27	1	1	0	0	0	0	1	1	2	2	1	0	1	3	0	0	0	0	0	0	1	0	1	0	0	0	1	0	1	0	0	0	0.142857	0	0.75	0.222222
496	47	4	13	20	1	1	50	4	3	1	3	16	19	1	2	0	0	0	2	1	3	2	2	2	0	2	1	0	0	0	0	0	0	0	0	0	1	0	0	1	0	0	0	0	0	0	0.142857	0.25	0.111111
497	30	4	11	6	2	1	31	3	2	3	2	1	5	1	2	0	0	0	0	0	0	2	2	1	0	0	0	1	1	0	2	1	2	2	2	1	0	2	1	2	2	2	2	1	1	1.42857	1	2	1.38889
498	37	4	11	13	2	1	39	4	2	1	2	10	12	3	3	0	2	0	0	0	2	2	2	2	1	1	2	0	0	0	1	0	0	1	0	0	0	0	1	1	0	0	1	0	0	0	0.285714	0.75	0.277778
499	43	4	8	14	2	1	42	4	2	3	4	4	13	3	1	1	1	1	0	0	3	2	2	2	2	2	3	0	1	0	1	2	1	1	1	0	0	1	1	1	1	0	1	0	0	0.857143	0.428571	0.75	0.666667
500	49	4	13	20	1	1	49	4	3	1	3	10	20	1	2	0	2	0	0	1	3	1	2	2	0	2	3	0	1	1	1	0	0	2	0	0	0	0	2	1	0	2	1	0	1	0.285714	0.571429	1.5	0.666667
501	39	4	13	9	1	1	37	4	3	1	2	6	9	1	3	1	1	0	0	0	2	2	2	2	0	1	2	0	1	0	0	0	0	0	0	0	0	1	0	0	0	0	0	0	0	0.285714	0	0	0.111111
502	29	2	13	4	1	1	28	2	3	3	2	2	3	1	2	0	0	0	0	0	0	2	1	1	0	0	0	0	1	0	0	0	0	0	0	0	0	0	0	1	0	0	1	0	0	0.142857	0.142857	0.25	0.166667
503	28	4	13	2	3	1	29	4	3	2	1	2	2	3	3	0	0	0	0	0	0	2	2	1	1	0	0	0	1	0	1	1	0	1	1	1	0	0	1	1	0	0	1	0	1	0.571429	0.428571	0.75	0.555556
504	39	3	13	13	1	1	44	4	3	1	2	7	12	1	2	1	1	0	0	0	2	1	2	2	0	1	1	1	1	2	3	1	1	1	2	1	3	2	2	3	1	3	2	0	1	1.14286	1.71429	2.5	1.66667
505	28	4	11	4	3	1	36	4	3	1	1	3	3	1	2	1	0	0	0	0	1	2	2	2	0	2	2	1	1	0	1	0	0	1	0	0	0	0	1	0	0	0	0	0	0	0.142857	0.285714	0.5	0.277778
506	33	4	13	9	3	1	34	4	3	1	3	4	9	3	2	2	1	0	0	0	3	2	2	2	2	2	2	2	1	1	2	1	1	1	1	0	1	1	1	1	1	1	1	1	1	0.857143	1.14286	1.25	1.05556
507	34	4	13	10	2	1	39	4	2	3	2	6	9	3	3	1	1	0	0	0	2	2	2	2	2	2	1	1	2	1	1	1	1	1	1	0	1	2	2	2	2	1	2	0	3	1.57143	1.14286	1.25	1.33333
508	33	4	13	8	2	1	34	4	2	3	3	1	6	1	3	0	0	0	0	0	0	1	1	2	0	0	0	0	2	0	3	1	1	2	2	0	0	2	3	3	1	1	3	1	0	1	1.28571	2.25	1.38889
509	29	4	13	4	3	1	31	4	2	2	1	3	3	2	3	1	0	0	0	0	1	2	2	1	0	2	3	3	1	0	1	3	3	3	2	3	0	3	0	0	3	3	3	0	0	2.28571	1.14286	1.75	1.72222
510	36	4	13	10	1	1	39	4	3	1	1	9	9	1	3	0	1	0	0	0	1	2	2	2	0	2	2	0	2	1	3	1	1	1	2	0	0	1	2	1	1	0	1	1	2	1.14286	1	1.25	1.11111
511	33	4	13	9	3	1	34	4	3	2	1	8	8	3	2	0	1	0	0	0	1	2	2	2	1	1	2	0	0	1	0	0	0	1	0	0	1	1	1	1	0	0	1	0	1	0.285714	0.571429	0.5	0.444444
512	35	4	13	10	1	1	36	4	3	3	2	2	8	1	3	0	1	0	0	0	1	2	2	1	0	1	1	1	1	1	1	0	0	2	1	0	1	0	1	1	0	1	1	0	0	0.142857	0.857143	1.25	0.666667
513	42	4	16	20	3	1	43	4	3	1	2	7	20	4	3	1	0	0	0	1	2	2	2	2	1	1	2	0	1	1	1	0	0	0	1	0	0	0	0	0	0	0	1	0	1	0.285714	0.428571	0.25	0.333333
514	35	4	15	15	2	1	37	4	3	1	3	6	13	3	3	1	1	1	0	0	3	1	2	1	1	1	2	2	1	0	1	1	1	1	1	1	1	1	0	1	0	0	1	0	0	0.714286	0.714286	0.75	0.722222
515	34	4	13	11	1	1	37	1	1	1	3	1	10	2	1	0	2	0	0	0	2	2	2	2	0	3	2	1	0	0	1	0	1	1	1	1	0	0	1	2	0	1	1	1	1	0.428571	0.714286	1.25	0.722222
516	47	4	12	21	1	1	48	3	3	1	3	14	20	1	3	0	0	1	1	1	3	2	2	1	0	2	3	0	0	2	1	0	0	1	1	0	1	0	0	2	1	1	1	1	1	0.285714	0.857143	1.25	0.722222
517	36	4	13	11	3	1	39	4	3	1	3	2	7	4	2	2	0	0	0	0	2	1	1	2	2	1	1	1	1	0	1	1	2	2	1	1	0	0	1	1	1	1	0	0	0	0.857143	0.428571	1.25	0.777778
518	39	4	11	15	3	1	40	4	3	2	3	6	14	3	3	1	1	1	0	0	3	1	2	1	1	1	1	0	1	0	0	0	0	1	0	0	1	0	0	1	0	0	1	0	0	0.142857	0.285714	0.5	0.277778
519	40	4	8	16	2	1	41	4	3	1	3	4	15	1	2	1	0	1	0	0	2	2	2	1	0	1	1	1	1	1	1	0	1	1	1	0	1	0	0	1	1	1	0	0	1	0.571429	0.571429	1	0.666667
520	42	4	13	17	1	1	45	4	3	1	3	7	14	1	2	0	2	1	0	0	3	2	1	2	0	2	2	1	1	0	0	1	0	0	0	0	0	0	1	1	1	0	0	0	1	0.571429	0.285714	0.25	0.388889
521	26	4	16	3	3	1	29	4	2	3	1	2	2	1	3	0	0	0	0	0	0	2	2	2	0	0	0	1	1	1	0	0	0	2	0	0	0	0	0	0	0	0	0	0	0	0.142857	0.285714	0.5	0.277778
522	35	4	13	12	3	1	44	4	3	2	1	10	10	2	3	0	1	0	0	0	1	2	2	2	0	1	2	0	0	1	2	0	0	1	0	0	0	1	1	2	0	0	3	2	1	0.285714	1	1.25	0.777778
523	29	4	11	3	2	1	30	4	3	3	1	2	2	3	2	0	0	0	0	0	0	2	2	1	1	0	0	1	1	0	1	0	0	2	0	0	0	1	1	1	0	0	0	0	1	0.428571	0.285714	1	0.5
524	46	4	12	20	2	2	0	0	0	3	2	12	17	1	0	0	1	0	1	0	2	2	2	2	0	1	0	0	0	0	1	1	0	1	0	0	0	0	1	1	0	0	0	0	1	0.285714	0.142857	0.75	0.333333
525	30	4	11	6	1	1	30	4	3	1	2	3	5	1	3	1	0	0	0	0	1	1	2	2	0	1	2	1	3	2	3	3	3	3	1	3	0	3	0	3	2	2	0	0	3	2.85714	0.571429	2.75	1.94444
526	32	4	12	9	1	1	33	4	3	1	2	5	8	1	3	1	1	0	0	0	2	2	2	1	0	1	2	1	1	0	1	0	0	0	0	0	0	0	0	0	0	0	0	0	0	0.142857	0.142857	0.25	0.166667
527	54	4	13	26	3	1	57	4	3	1	2	21	24	3	3	0	0	0	0	1	1	1	2	2	2	2	1	2	0	0	1	0	0	1	0	0	0	0	0	1	1	0	1	0	2	0.428571	0.428571	0.75	0.5
528	30	4	13	6	1	1	33	4	3	2	2	5	5	1	3	0	0	0	0	0	0	2	2	2	0	0	0	1	3	0	1	0	0	3	3	0	1	1	1	3	2	0	3	0	0	0.857143	1.28571	1.75	1.22222
529	40	4	21	13	1	1	40	4	3	1	2	9	12	1	2	0	2	0	0	0	2	1	2	2	0	2	3	0	1	0	1	0	0	1	1	0	0	0	1	1	1	0	0	0	1	0.428571	0.285714	0.75	0.444444
530	29	4	13	4	3	1	30	3	3	1	2	0	3	3	2	1	0	0	0	0	1	2	2	1	1	1	1	1	1	0	1	0	0	0	1	0	0	0	0	0	0	1	1	0	1	0.285714	0.428571	0.5	0.388889
531	53	4	12	29	2	1	54	4	2	2	4	18	28	1	3	0	0	0	1	2	3	2	2	2	0	1	2	0	0	0	0	0	0	1	0	0	0	0	0	1	0	0	0	0	1	0.142857	0	0.5	0.166667
532	42	4	13	10	1	1	45	3	3	2	2	7	9	1	3	1	1	0	0	0	2	2	2	1	0	1	2	1	0	0	0	0	0	1	0	0	0	0	0	0	0	0	1	0	0	0	0.285714	0.25	0.166667
533	40	4	13	7	2	1	37	4	3	2	2	2	6	1	2	1	0	0	0	0	1	2	2	2	0	1	2	0	1	1	2	1	2	1	1	1	1	1	1	2	1	2	2	0	1	1.14286	0.857143	1.75	1.16667
534	43	4	13	18	2	1	45	4	3	1	2	14	17	1	3	0	0	2	0	0	2	1	2	2	0	2	2	0	0	0	1	0	0	1	0	0	0	0	0	1	0	0	0	0	0	0	0	0.75	0.166667
535	27	4	13	2	1	1	27	4	3	2	1	1	1	1	3	0	0	0	0	0	0	1	1	2	0	0	0	3	0	0	1	0	1	3	1	0	0	2	1	1	1	0	2	0	1	0.714286	1	1.25	0.944444
536	28	2	13	9	2	1	37	4	3	3	1	8	8	1	3	0	1	0	0	0	1	2	2	1	0	1	2	1	0	1	1	0	1	1	0	0	1	1	0	0	0	0	0	0	1	0.428571	0.428571	0.5	0.444444
537	27	3	12	3	3	1	27	3	3	1	1	2	2	3	3	1	0	0	0	0	1	2	2	1	1	1	3	1	1	0	3	0	1	3	0	0	0	3	1	1	2	0	0	0	0	1	0.285714	1.75	0.888889
538	36	4	11	9	1	1	35	4	2	2	2	3	9	1	1	0	1	0	0	0	1	1	2	1	0	1	3	2	3	1	3	3	3	3	2	2	0	3	3	3	2	1	0	1	1	2.42857	1.28571	2.5	2
539	45	3	13	14	3	1	45	4	3	1	2	7	12	1	3	0	2	0	0	0	2	2	2	2	0	2	2	0	0	0	0	0	0	1	0	0	0	0	0	0	0	0	0	0	0	0	0	0.25	0.0555556
540	35	4	12	10	3	1	43	4	3	1	1	3	3	3	3	1	0	0	0	0	1	1	2	1	1	1	1	2	1	0	1	0	0	1	1	0	0	0	0	1	0	0	1	0	1	0.285714	0.571429	0.75	0.5
541	38	2	12	20	1	1	58	3	2	3	4	11	19	1	1	0	1	2	0	1	4	2	2	1	0	1	1	0	0	0	0	0	0	1	0	0	3	1	0	1	0	0	0	1	1	0.285714	0.571429	0.5	0.444444
542	27	3	13	5	3	1	32	2	3	1	1	5	5	4	2	1	0	0	0	0	1	2	2	2	2	2	3	1	1	0	1	0	1	1	1	0	1	1	1	2	0	0	1	0	0	0.428571	0.714286	1	0.666667
543	30	4	20	6	1	1	30	4	3	1	2	0	3	1	2	0	0	0	0	0	0	2	2	2	0	0	0	0	0	0	0	0	0	0	0	0	0	0	0	0	0	0	0	0	0	0	0	0	0
544	40	4	13	7	3	1	39	4	3	1	1	6	6	3	3	1	0	0	0	0	1	1	2	2	2	2	2	1	1	0	2	2	0	1	1	0	0	1	1	1	1	1	1	0	1	0.857143	0.571429	1.25	0.833333
545	54	4	13	28	2	1	55	4	2	2	3	21	26	1	1	0	0	0	0	1	1	2	2	1	0	1	3	1	2	1	1	1	0	1	0	0	1	0	0	1	0	0	1	0	0	0.428571	0.571429	0.75	0.555556
546	36	4	13	9	3	1	28	2	3	2	2	1	8	1	3	0	1	0	0	0	1	2	2	1	0	1	1	0	0	1	1	0	0	1	1	0	3	1	0	1	0	0	0	0	0	0.142857	0.714286	0.75	0.5
547	32	4	12	7	3	1	42	4	3	2	2	1	6	1	2	1	0	0	0	0	1	1	2	2	0	1	1	0	0	1	0	0	0	1	0	0	0	0	0	0	1	0	0	0	0	0.142857	0.142857	0.25	0.166667
548	37	2	15	13	1	1	37	3	2	3	2	7	12	1	1	0	2	0	0	0	2	2	2	2	0	2	1	0	0	0	0	0	0	1	0	0	0	1	0	0	1	1	0	0	0	0.285714	0	0.5	0.222222
549	36	4	35	9	1	1	44	4	3	1	2	2	5	1	3	1	0	0	0	0	1	1	2	2	0	1	1	1	1	0	0	1	0	1	0	0	1	0	0	1	0	1	2	1	0	0.285714	0.714286	0.75	0.555556
550	28	4	12	2	1	3	28	2	3	2	1	1	1	1	2	0	0	0	0	0	0	1	2	1	0	0	0	2	1	0	0	1	1	2	1	0	0	1	0	0	1	2	1	0	0	0.714286	0.571429	1	0.722222
551	41	4	11	11	1	1	39	4	2	2	4	14	27	3	3	0	0	1	0	0	1	2	2	1	2	2	2	1	2	0	3	1	0	3	1	0	1	1	2	3	1	1	2	1	1	0.857143	1.14286	2.5	1.33333
552	35	4	14	11	2	2	42	4	2	3	2	6	10	1	3	1	1	0	0	0	2	2	2	1	0	2	0	1	1	0	1	1	0	1	1	0	0	1	0	1	0	0	0	1	0	0.428571	0.428571	0.75	0.5
553	40	4	12	19	2	1	41	4	2	3	3	7	19	1	3	1	0	1	0	1	3	2	2	1	0	1	1	1	1	0	1	0	0	1	0	0	0	1	1	1	1	0	0	0	1	0.571429	0.285714	0.75	0.5
554	29	4	13	4	1	1	30	4	3	1	2	1	3	1	2	0	0	0	0	0	0	1	2	2	0	0	0	1	0	0	1	0	0	1	0	0	0	0	0	0	0	1	0	0	1	0.142857	0.142857	0.75	0.277778
555	28	4	12	3	3	1	35	4	3	1	1	1	1	3	3	0	0	0	0	0	0	1	2	1	1	0	0	1	1	2	3	0	0	1	1	0	0	1	2	1	1	1	2	1	0	0.428571	1.28571	1.5	1
556	38	4	13	14	3	1	40	4	3	2	1	13	13	4	2	0	0	1	0	0	1	2	2	2	1	1	1	1	0	0	1	0	0	1	0	0	1	1	1	1	0	0	1	0	1	0.285714	0.571429	0.75	0.5
557	28	4	13	3	3	1	30	4	3	3	1	2	2	3	3	0	0	0	0	0	0	2	2	1	2	0	0	1	1	1	1	0	0	2	0	0	0	0	1	1	0	1	1	1	1	0.285714	0.714286	1.25	0.666667
558	32	2	13	5	1	1	35	2	2	3	1	4	4	1	2	0	0	0	0	0	0	2	2	2	0	0	0	3	1	0	0	2	0	1	1	1	1	1	1	1	1	0	0	1	1	1	1	0.5	0.888889
559	37	4	13	11	3	2	0	0	0	3	1	10	10	3	0	0	1	0	0	0	1	2	2	2	2	3	0	2	1	3	2	1	1	1	2	1	3	1	3	2	1	0	3	3	2	1.14286	2.71429	1.25	1.77778
560	42	4	13	15	3	1	46	4	3	1	3	7	14	3	3	1	1	1	0	0	3	2	2	2	2	2	3	0	1	0	1	0	0	1	1	0	1	1	1	1	1	0	1	0	2	0.714286	0.571429	0.75	0.666667
561	31	4	12	8	1	1	33	4	3	1	2	5	7	1	3	1	1	0	0	0	2	2	2	2	0	1	1	1	1	0	1	1	1	1	1	2	2	2	1	1	2	1	1	0	2	1.57143	0.857143	1	1.16667
562	52	4	13	23	2	1	50	2	1	3	2	19	22	3	3	0	0	0	0	0	0	2	2	1	2	0	0	1	0	1	2	0	0	1	1	0	1	0	1	1	0	1	0	0	1	0.142857	0.714286	1.25	0.611111
563	44	4	11	17	1	1	45	4	2	1	2	10	14	1	3	0	1	1	0	0	2	1	2	1	0	1	1	1	1	0	1	0	1	1	0	0	0	1	0	1	1	0	1	0	0	0.571429	0.285714	0.75	0.5
564	36	4	12	10	3	1	37	4	3	1	1	7	7	3	3	0	1	0	0	0	1	1	2	2	1	1	1	0	0	0	1	0	0	0	0	0	0	0	1	1	0	0	0	0	0	0	0.142857	0.5	0.166667
565	35	4	35	10	1	1	37	4	1	3	3	1	9	1	1	0	2	0	0	0	2	2	2	2	0	1	1	0	1	0	1	0	0	1	1	0	0	0	1	1	1	1	1	0	2	0.571429	0.428571	1	0.611111
566	42	4	13	20	2	1	49	4	3	3	2	9	13	1	3	0	2	0	0	0	2	1	2	1	0	1	3	2	1	3	3	1	3	2	2	3	3	2	2	3	1	1	2	3	0	1.57143	2.42857	2.25	2.05556
567	28	2	13	7	1	1	30	4	2	3	1	4	4	1	3	0	0	0	0	0	0	2	2	2	0	0	0	0	1	0	1	0	1	1	1	0	0	0	0	0	0	1	1	1	1	0.428571	0.428571	0.75	0.5
568	30	2	13	3	1	1	30	4	3	2	1	1	1	1	2	0	0	0	0	0	0	2	2	2	0	0	0	0	0	0	1	0	0	0	0	0	0	0	0	1	0	0	0	0	0	0	0	0.5	0.111111
569	38	4	13	7	3	1	41	4	1	2	2	1	7	3	1	0	1	0	0	0	1	1	2	1	1	1	1	1	1	0	0	0	0	1	1	0	0	1	1	1	0	0	1	0	0	0.285714	0.571429	0.5	0.444444
570	35	4	13	6	3	1	34	4	3	1	1	5	5	3	3	1	0	0	0	0	1	1	2	2	1	1	1	0	1	0	0	0	0	0	0	0	0	0	0	0	1	0	1	0	1	0.428571	0.142857	0	0.222222
571	37	4	13	10	2	1	42	4	3	2	3	5	10	1	2	1	2	0	0	0	3	2	1	1	0	1	2	0	0	0	0	0	0	1	0	0	0	1	0	1	0	0	1	0	0	0.142857	0.142857	0.5	0.222222
572	41	4	13	11	3	1	40	4	3	1	2	8	10	4	2	0	2	0	0	0	2	1	1	2	1	1	1	2	0	0	1	0	0	1	0	0	1	0	0	0	1	0	1	1	1	0.285714	0.714286	0.5	0.5
573	33	4	13	10	1	1	33	4	3	1	3	2	8	1	3	0	2	0	0	0	2	2	2	2	0	1	1	0	1	1	1	0	1	2	1	1	1	1	0	1	0	1	0	0	1	0.714286	0.428571	1.25	0.722222
574	45	3	13	18	3	1	49	4	3	1	3	10	17	1	2	0	1	1	1	0	3	2	2	2	0	2	1	0	0	0	1	0	0	1	1	0	0	0	0	1	0	1	1	1	0	0	0.428571	1	0.388889
575	32	4	13	11	3	1	38	4	2	3	2	5	10	3	3	1	1	0	0	0	2	2	2	2	1	1	1	0	2	0	1	0	0	1	1	0	0	0	1	1	1	0	0	0	1	0.571429	0.285714	0.75	0.5
576	43	4	13	16	2	1	47	4	3	1	2	10	16	1	3	0	1	1	0	0	2	2	1	2	0	2	2	1	1	0	2	0	0	1	0	0	1	0	2	1	1	1	1	0	1	0.428571	0.714286	1.25	0.722222
577	39	4	35	13	3	1	42	4	3	1	2	9	12	4	3	0	2	0	0	0	2	1	2	2	1	1	3	1	0	0	1	0	0	1	0	0	1	0	1	1	1	1	1	0	0	0.142857	0.571429	1	0.5
578	42	4	35	17	1	1	47	4	3	1	2	13	16	1	3	0	0	1	1	0	2	2	1	2	0	2	2	1	0	0	1	0	0	1	0	0	0	0	0	1	0	0	0	0	0	0	0.142857	0.75	0.222222
579	40	3	12	15	1	1	44	4	3	1	1	7	7	1	3	0	1	0	0	0	1	2	2	1	0	1	1	0	0	0	1	0	0	1	1	0	0	0	0	1	0	0	1	0	1	0.142857	0.285714	0.75	0.333333
580	38	4	13	16	1	1	44	4	3	1	3	12	15	1	2	0	1	2	0	0	3	1	2	2	0	1	2	0	0	0	1	0	0	0	0	0	1	0	1	1	1	1	0	0	0	0.142857	0.285714	0.75	0.333333
581	30	4	11	4	2	1	30	4	2	3	1	3	3	1	3	0	0	0	0	0	0	2	1	2	0	0	0	1	0	0	1	2	0	1	0	0	1	1	1	1	0	0	0	0	0	0.428571	0.428571	0.75	0.5
582	35	4	13	11	3	3	36	4	3	1	2	6	10	4	2	1	1	0	0	0	2	1	2	1	1	1	3	1	2	0	0	0	0	1	0	0	0	0	0	1	0	0	0	0	0	0.285714	0.142857	0.5	0.277778
583	32	4	13	3	2	1	33	4	3	1	1	1	1	2	3	0	0	0	0	0	0	1	2	2	0	0	0	0	1	1	1	0	1	1	0	0	0	0	0	1	1	0	0	0	1	0.571429	0.142857	0.75	0.444444
584	33	4	15	9	1	3	33	4	3	2	1	4	4	1	2	0	0	0	0	0	0	2	2	2	0	0	0	1	0	0	0	0	0	1	0	0	0	0	0	1	1	1	2	0	1	0.285714	0.428571	0.75	0.444444
585	31	4	13	8	3	1	37	4	2	1	2	3	7	3	3	1	0	0	0	0	1	1	2	2	1	1	2	0	0	1	2	0	1	2	3	0	1	1	2	1	0	0	1	1	0	0.285714	1.28571	1.25	0.888889
586	34	4	13	10	1	3	34	4	2	2	3	2	9	1	3	0	2	0	0	0	2	1	1	1	0	2	2	0	0	0	0	0	0	0	0	0	0	0	0	0	0	0	0	0	0	0	0	0	0
587	37	4	11	11	3	1	40	4	2	1	1	5	5	3	3	1	0	0	0	0	1	1	2	2	1	1	3	1	1	0	1	0	0	1	1	0	1	1	0	1	1	0	0	0	0	0.428571	0.428571	0.75	0.5
588	45	4	12	14	2	1	46	4	2	3	1	13	13	1	3	0	1	0	0	0	1	2	2	2	0	1	3	2	0	0	1	0	0	1	0	0	0	1	1	1	1	1	1	0	1	0.428571	0.571429	1	0.611111
589	34	4	11	7	1	1	33	4	3	2	1	1	1	1	3	0	0	0	0	0	0	2	1	2	0	0	0	1	1	0	2	0	0	1	1	0	0	1	1	2	0	1	0	0	1	0.428571	0.428571	1.5	0.666667
590	31	4	13	5	3	1	31	4	3	1	2	1	3	4	3	0	0	0	0	0	0	2	2	1	1	0	0	0	0	0	1	0	0	1	1	0	0	0	1	1	1	1	1	0	0	0.142857	0.428571	1	0.444444
591	39	4	13	14	3	1	39	4	2	1	2	7	14	3	3	0	1	1	0	0	2	1	2	2	1	1	2	0	1	1	1	0	0	1	2	0	1	2	1	2	1	0	0	0	2	0.857143	0.714286	1	0.833333
592	34	4	35	9	1	1	34	4	3	1	2	4	8	1	3	1	1	0	0	0	2	1	1	2	0	1	2	1	0	3	2	0	1	2	1	0	1	1	1	1	0	0	2	0	0	0.285714	1.28571	1.25	0.888889
593	41	4	13	15	2	1	45	4	3	1	2	9	12	3	3	0	2	0	0	0	2	2	2	1	2	2	1	0	0	0	1	0	0	1	0	0	0	0	0	0	0	0	1	0	1	0.142857	0.142857	0.5	0.222222
594	34	4	13	9	3	1	33	4	3	1	3	1	8	1	2	1	1	0	0	0	2	2	2	1	0	2	3	1	1	0	1	0	1	1	0	0	0	1	1	0	0	0	1	0	1	0.571429	0.428571	0.5	0.5
595	39	4	13	10	3	1	41	4	2	3	3	4	9	3	1	0	1	0	0	0	1	1	2	2	1	1	1	0	0	0	0	0	0	0	0	0	0	0	0	0	0	0	0	0	0	0	0	0	0
596	33	4	13	9	2	3	33	4	3	1	3	2	7	1	3	0	1	0	0	0	1	1	2	2	0	1	3	0	1	0	1	0	1	1	0	0	0	0	0	1	0	2	0	0	0	0.285714	0	1.25	0.388889
597	33	4	13	9	2	1	44	1	2	3	3	1	8	1	1	0	1	0	0	0	1	2	2	2	0	2	3	1	1	0	2	0	0	3	2	0	1	1	1	1	1	1	2	0	1	0.571429	1	1.75	1
598	50	4	35	24	3	1	52	4	3	1	1	17	17	4	2	0	0	0	1	0	1	2	2	2	1	1	2	0	1	0	1	1	0	1	1	0	1	1	1	1	0	1	0	0	1	0.571429	0.428571	1	0.611111
599	26	4	11	3	1	1	29	4	3	2	1	3	2	1	3	0	0	0	0	0	0	2	2	1	0	0	0	1	1	0	2	2	1	2	2	3	0	1	1	2	3	1	0	0	2	1.85714	0.571429	1.75	1.33333
600	47	4	13	23	2	1	51	4	3	2	2	19	22	3	3	0	0	0	0	2	2	2	2	1	1	1	1	0	0	0	1	0	0	0	0	0	0	0	0	1	0	1	0	0	0	0	0	0.75	0.166667
601	41	4	13	15	1	1	41	4	3	1	2	9	12	1	3	0	2	0	0	0	2	2	2	1	0	2	3	1	1	0	2	1	1	3	2	1	0	1	1	2	1	1	1	0	1	1	0.714286	2	1.11111
602	32	4	13	7	1	1	34	3	3	2	1	5	5	1	2	0	0	0	0	0	0	2	2	2	0	0	0	1	1	1	2	2	0	3	1	1	0	1	0	1	1	1	1	0	1	1	0.571429	1.75	1
603	40	4	4	17	3	1	43	3	3	1	3	10	16	1	2	0	1	1	1	0	3	2	2	2	0	1	1	0	0	0	1	0	0	0	0	0	1	0	0	1	0	1	1	1	1	0.142857	0.428571	0.75	0.388889
604	40	4	13	12	2	1	40	4	3	1	1	11	11	3	2	0	1	0	0	0	1	1	1	1	1	1	3	0	0	0	1	1	0	1	1	0	1	1	1	1	0	0	0	0	0	0.285714	0.428571	0.75	0.444444
605	39	4	12	9	3	1	36	2	3	1	1	7	7	3	3	0	1	0	0	0	1	2	2	2	1	1	2	3	2	2	3	1	1	2	2	1	2	1	1	2	1	2	1	1	1	1.14286	1.71429	2.25	1.61111
606	33	4	26	6	2	3	37	4	3	2	2	2	4	3	2	0	0	0	0	0	0	2	2	2	2	0	0	0	0	1	1	0	0	1	0	0	1	0	1	1	0	0	0	0	1	0.142857	0.428571	0.75	0.388889
607	32	4	11	8	2	1	35	4	2	1	2	5	7	1	3	1	1	0	0	0	2	1	2	2	0	2	2	1	1	0	1	0	0	1	0	0	0	1	1	2	0	2	1	1	1	0.428571	0.571429	1.5	0.722222
608	29	4	13	10	2	1	34	4	3	3	2	1	10	3	2	0	1	0	0	0	1	2	2	1	1	1	3	0	2	0	1	1	0	2	2	0	1	1	2	1	1	1	2	1	1	0.857143	1.14286	1.25	1.05556
609	45	4	15	22	1	1	47	4	3	3	2	14	20	1	2	0	0	1	0	1	2	2	2	2	0	2	2	1	1	0	0	1	0	1	1	0	0	1	0	0	0	0	0	0	0	0.428571	0.285714	0.25	0.333333
610	42	3	13	17	3	1	44	3	3	1	2	8	16	4	2	0	1	0	1	0	2	1	2	2	2	2	2	0	1	1	0	0	0	1	1	0	0	0	0	1	1	0	1	0	1	0.428571	0.428571	0.5	0.444444
611	35	3	11	11	2	1	38	4	3	2	2	5	10	1	3	1	1	0	0	0	2	2	2	1	0	2	1	0	1	1	2	1	2	1	2	0	2	1	2	2	1	1	1	1	1	1	1.28571	1.5	1.22222
612	36	4	13	11	1	1	36	4	3	1	3	4	10	1	3	1	1	0	0	0	2	1	1	2	0	1	1	1	0	0	0	0	0	0	0	0	0	0	0	0	1	1	0	0	0	0.142857	0.142857	0.25	0.166667
613	35	4	12	7	1	1	43	3	3	2	1	6	6	3	3	1	0	0	0	0	1	2	2	2	1	1	3	0	0	0	1	0	0	0	1	0	0	0	0	0	0	1	0	0	2	0.285714	0.142857	0.5	0.277778
614	45	4	13	16	1	3	46	4	2	1	2	10	15	1	3	0	1	1	0	0	2	2	2	1	0	1	2	0	1	0	1	0	0	2	0	0	0	0	0	1	1	1	0	0	1	0.428571	0	1.25	0.444444
615	37	4	35	12	1	1	37	4	3	1	3	6	11	3	3	1	2	0	0	0	3	2	2	2	1	1	2	2	1	0	1	0	0	1	0	0	0	0	2	1	0	0	0	0	0	0.142857	0.571429	0.75	0.444444
616	29	4	13	6	2	1	29	4	3	2	2	1	5	1	3	1	0	0	0	0	1	1	2	2	0	1	1	1	1	0	0	0	0	1	0	0	1	0	0	1	0	0	0	0	0	0.142857	0.285714	0.5	0.277778
617	51	4	13	27	2	1	51	4	3	1	4	12	26	1	2	0	1	0	0	1	2	2	2	1	0	1	2	1	1	0	1	0	0	1	0	0	0	0	1	1	0	0	0	0	0	0.142857	0.285714	0.75	0.333333
618	33	4	12	9	1	1	36	4	3	1	3	2	8	1	3	1	1	0	0	0	2	1	2	1	0	1	1	1	1	0	2	1	0	1	0	0	0	0	1	2	1	1	0	0	1	0.571429	0.285714	1.5	0.666667
619	41	4	13	14	2	3	42	4	3	2	1	12	12	1	3	0	1	0	0	0	1	2	2	2	0	1	2	0	0	0	0	0	0	0	0	0	0	0	0	0	0	0	0	0	0	0	0	0	0
620	32	4	12	5	3	1	32	4	3	2	2	1	5	1	2	0	0	0	0	0	0	1	2	2	0	0	0	0	1	1	1	1	0	1	1	0	1	0	1	1	1	1	1	0	1	0.571429	0.714286	1	0.722222
621	34	4	12	13	3	1	36	4	3	1	4	1	12	1	3	1	1	0	0	0	2	2	2	1	0	1	1	0	1	0	1	1	1	1	1	1	0	1	1	1	1	1	1	0	1	1	0.428571	1	0.777778
622	35	2	13	17	2	2	0	0	0	3	3	6	17	2	0	1	1	0	1	0	3	2	2	2	0	3	0	0	3	0	0	0	0	1	0	0	0	0	1	1	0	3	3	0	0	0.428571	0.571429	1.25	0.666667
623	30	4	18	5	2	1	30	4	3	2	2	1	4	1	2	0	0	0	0	0	0	2	1	2	0	0	0	0	1	0	0	0	0	0	1	0	0	1	1	0	0	1	0	0	0	0.285714	0.285714	0.25	0.277778
624	47	4	12	17	1	1	59	4	3	1	3	16	31	1	3	0	0	1	0	0	1	1	1	2	0	1	1	1	1	0	1	0	0	1	1	0	0	0	1	1	0	2	1	0	0	0.142857	0.571429	1.25	0.555556
625	53	4	15	25	3	1	55	2	3	2	1	24	24	1	3	0	0	0	0	1	1	2	2	1	0	1	1	1	3	1	1	0	0	1	0	0	0	0	1	1	0	0	0	0	0	0.428571	0.428571	0.75	0.5
626	34	4	13	4	1	1	35	4	3	1	1	3	3	1	3	0	0	0	0	0	0	2	2	1	0	0	0	1	0	0	1	0	0	0	0	0	0	0	0	1	1	2	1	0	1	0.285714	0.285714	1	0.444444
627	27	4	18	3	3	1	31	4	2	3	1	2	2	3	2	0	0	0	0	0	0	2	2	2	2	0	0	1	1	2	1	0	0	2	2	1	3	1	1	2	1	1	1	1	0	0.571429	1.57143	1.5	1.16667
628	29	4	13	4	1	1	29	4	3	2	1	3	3	1	3	0	0	0	0	0	0	2	2	1	0	0	0	2	2	0	2	1	2	2	2	1	0	1	1	1	1	1	1	1	2	1.42857	1	1.5	1.27778
629	37	4	14	9	3	1	37	4	3	2	1	6	6	3	3	1	0	0	0	0	1	1	2	2	1	1	2	0	2	0	1	1	1	1	1	1	1	1	1	1	1	1	1	0	0	1	0.571429	1	0.833333
630	27	4	13	3	2	1	34	4	3	3	2	1	2	1	2	0	0	0	0	0	0	2	2	2	0	0	0	2	1	0	2	0	1	1	0	0	0	0	1	1	0	1	0	0	1	0.428571	0.428571	1.25	0.611111
631	32	4	13	6	3	1	41	2	2	2	2	2	6	4	2	1	0	0	0	0	1	1	2	2	1	2	3	0	1	0	1	2	0	0	1	0	0	0	1	1	0	1	2	0	0	0.428571	0.571429	0.75	0.555556
632	31	4	26	10	2	1	34	4	3	3	2	4	7	1	2	1	0	0	0	0	1	2	2	2	0	2	2	1	1	1	1	0	0	1	1	0	1	0	1	1	1	1	1	0	0	0.285714	0.857143	1	0.666667
633	40	4	13	13	2	1	40	4	3	1	3	3	8	1	3	2	1	0	0	0	3	1	2	1	0	1	1	1	1	0	1	1	1	1	1	1	0	0	0	1	2	1	0	0	3	1.28571	0.285714	1	0.833333
634	34	4	13	8	2	1	35	4	1	3	1	7	7	4	1	1	0	0	0	0	1	1	2	2	3	2	2	1	2	0	2	0	0	1	1	0	1	1	0	0	0	0	1	0	0	0.428571	0.571429	0.75	0.555556
635	31	4	13	7	2	1	38	2	3	2	2	0	6	3	2	1	0	0	0	0	1	2	2	2	2	2	3	0	0	0	0	0	0	0	0	0	0	0	0	0	0	0	0	0	0	0	0	0	0
636	35	4	11	5	1	1	35	4	3	3	3	1	8	1	3	1	1	0	0	0	2	2	2	1	0	1	3	0	0	0	1	1	1	1	1	0	0	1	2	2	2	0	1	1	0	0.714286	0.714286	1	0.777778
637	26	4	13	1	1	1	27	4	3	1	1	1	1	4	2	0	0	0	0	0	0	1	2	2	1	0	0	0	0	1	0	1	0	0	1	1	1	0	0	2	2	2	2	0	2	0.857143	0.714286	1	0.833333
638	30	4	13	7	2	1	38	4	3	2	1	3	3	3	3	0	0	0	0	0	0	2	2	1	1	0	0	0	1	0	1	1	0	0	0	0	1	0	1	0	0	1	1	0	0	0.285714	0.428571	0.5	0.388889
639	37	4	13	13	1	1	37	4	3	1	2	7	11	1	3	1	1	0	0	0	2	2	2	1	0	2	3	1	2	0	1	1	0	1	2	0	0	1	0	1	0	0	0	0	1	0.714286	0.428571	0.75	0.611111
640	39	4	13	13	1	1	39	4	3	1	3	6	12	1	3	2	1	0	0	0	3	2	2	2	0	1	3	0	0	1	0	0	0	0	0	0	0	0	0	0	0	0	0	0	0	0	0.142857	0	0.0555556
641	43	3	13	22	3	1	52	4	3	1	2	16	20	2	3	0	0	0	1	1	2	2	2	2	0	1	1	1	0	0	1	0	0	0	0	0	0	0	0	1	1	0	1	0	0	0.142857	0.285714	0.5	0.277778
642	37	4	13	7	3	1	34	3	1	2	3	2	6	2	1	1	0	0	0	0	1	2	1	1	0	1	1	1	0	0	0	0	0	0	0	0	0	0	0	0	0	0	0	0	1	0.142857	0.142857	0	0.111111
643	35	2	13	17	3	1	39	1	2	2	3	3	13	2	1	0	1	1	0	0	2	2	2	2	0	2	3	0	0	1	1	0	0	1	0	0	0	0	0	1	0	0	0	0	1	0.142857	0.142857	0.75	0.277778
644	35	4	13	8	3	1	33	4	2	2	2	4	8	1	3	1	1	0	0	0	2	2	2	1	0	2	3	0	1	0	1	0	0	1	0	0	0	0	0	0	0	0	1	0	1	0.285714	0.142857	0.5	0.277778
645	26	3	10	3	3	1	27	3	3	1	1	2	2	3	3	0	0	0	0	0	0	1	2	2	1	0	0	1	1	0	0	0	0	1	0	0	0	0	0	1	1	0	1	0	1	0.428571	0.285714	0.5	0.388889
646	38	4	12	12	2	1	40	4	2	3	5	2	10	1	3	0	2	0	0	0	2	1	1	2	0	1	1	1	0	0	1	0	0	1	0	0	1	0	0	1	0	0	1	0	1	0.142857	0.428571	0.75	0.388889
647	35	4	13	11	2	2	35	4	2	1	4	6	10	4	3	1	3	0	0	0	4	1	2	1	1	1	0	1	1	0	1	0	0	1	0	0	0	0	0	0	0	0	0	0	0	0.142857	0.142857	0.5	0.222222
648	34	4	35	10	1	1	39	4	3	1	3	0	10	1	2	0	2	0	0	0	2	2	1	2	0	1	1	0	0	0	1	0	0	0	0	0	0	0	1	1	0	1	0	0	0	0	0.142857	0.75	0.222222
649	39	4	13	14	1	1	40	4	3	3	4	2	13	1	2	1	1	0	0	0	2	2	2	2	0	2	1	1	0	0	0	1	0	0	0	0	0	0	0	0	0	0	0	0	1	0.285714	0.142857	0	0.166667
650	38	4	12	12	3	1	40	4	3	1	3	4	8	1	3	2	1	0	0	0	3	2	2	1	0	1	1	1	1	0	2	0	0	2	1	0	0	1	1	2	0	0	1	0	0	0.285714	0.571429	1.5	0.666667
651	38	4	13	9	2	1	37	2	2	2	1	5	5	1	3	1	0	0	0	0	1	1	2	1	0	1	1	1	1	0	1	1	1	1	0	1	1	1	0	1	1	0	0	0	0	0.857143	0.285714	0.75	0.611111
652	25	2	15	5	1	1	30	2	2	3	2	1	4	1	3	0	0	0	0	0	0	2	2	2	0	0	0	3	1	0	1	0	0	2	0	0	0	1	0	0	0	0	0	0	1	0.428571	0.428571	0.75	0.5
653	34	3	11	10	1	1	37	4	3	3	4	1	9	1	2	2	1	0	0	0	3	2	2	2	0	1	3	1	1	0	1	1	1	2	1	1	1	1	1	2	2	1	1	0	2	1.28571	0.714286	1.5	1.11111
654	27	4	14	3	1	1	29	3	3	3	2	0	2	1	2	0	0	0	0	0	0	1	2	2	0	0	0	1	1	0	2	0	0	0	1	0	0	0	1	0	0	1	3	0	0	0.142857	0.857143	0.75	0.555556
655	35	3	16	13	2	2	0	0	0	3	2	9	13	4	0	0	2	0	0	0	2	2	2	1	0	2	0	0	0	0	0	0	0	1	1	0	0	0	1	1	0	0	0	0	2	0.285714	0.285714	0.5	0.333333
656	41	4	16	15	3	1	40	4	3	1	2	9	13	3	2	0	1	1	0	0	2	2	2	1	1	1	3	2	0	0	1	0	0	1	0	0	0	0	0	1	0	2	0	0	0	0	0.285714	1.25	0.388889
657	35	4	12	11	1	1	35	4	2	3	3	3	11	1	3	0	2	0	0	0	2	2	2	2	0	1	3	0	1	0	0	0	1	1	1	0	0	1	0	1	0	1	0	0	1	0.571429	0.142857	0.75	0.444444
658	33	4	13	9	2	1	35	2	2	1	3	4	7	1	2	0	2	0	0	0	2	2	2	2	0	1	3	0	1	0	1	0	0	0	0	0	0	0	1	1	0	0	0	0	1	0.285714	0.142857	0.5	0.277778
659	38	4	19	12	2	1	37	4	2	2	1	4	4	1	3	0	0	0	0	0	0	2	2	2	0	0	0	0	0	0	1	0	0	0	0	0	0	0	0	0	0	0	0	0	0	0	0	0.25	0.0555556
660	40	4	13	14	3	1	42	4	3	1	4	5	13	1	2	1	2	1	0	0	4	1	2	1	0	1	1	0	0	0	0	0	0	1	0	0	1	0	0	1	1	0	0	0	1	0.285714	0.142857	0.5	0.277778
661	33	4	16	9	1	1	35	3	3	2	2	1	8	1	2	0	1	0	0	0	1	2	2	2	0	1	3	0	0	0	1	0	0	0	0	0	0	0	0	1	0	0	0	0	1	0.142857	0	0.5	0.166667
662	42	4	13	17	2	1	41	4	3	1	2	13	16	3	3	0	1	1	0	0	2	1	2	2	2	2	2	0	1	0	1	0	0	1	1	0	0	1	1	0	0	0	1	0	1	0.428571	0.428571	0.5	0.444444
663	43	4	26	18	3	1	50	4	3	2	2	14	17	4	3	0	0	1	1	0	2	2	1	1	1	1	1	2	1	0	1	0	0	1	1	0	1	0	2	1	0	1	1	1	0	0.142857	1.14286	1	0.722222
664	36	4	20	11	3	1	37	4	3	1	2	2	9	4	2	0	1	0	0	0	1	1	2	2	1	1	2	1	1	0	1	0	0	0	1	0	1	0	1	1	0	0	0	0	1	0.285714	0.571429	0.5	0.444444
665	31	4	13	10	1	1	31	2	3	3	3	2	8	1	3	0	1	0	0	0	1	2	2	2	0	2	2	0	1	1	0	0	0	0	0	0	0	0	1	1	0	1	2	0	1	0.285714	0.571429	0.5	0.444444
666	37	3	11	9	3	1	34	3	3	1	3	1	9	3	3	0	1	0	0	0	1	1	2	2	3	3	3	3	1	0	3	0	0	3	2	0	0	0	1	2	0	3	3	0	1	0.285714	1.28571	2.75	1.22222
667	28	4	18	4	3	1	30	4	3	1	1	3	3	1	3	1	0	0	0	0	1	1	2	1	0	1	1	2	2	2	3	2	3	1	3	3	1	3	2	1	3	2	1	1	1	2.42857	1.71429	1.75	2
668	40	4	13	9	3	1	39	4	3	3	1	6	6	3	2	1	0	0	0	0	1	2	2	2	1	1	1	0	0	0	0	0	0	0	0	0	1	0	0	0	0	0	1	0	0	0	0.285714	0	0.111111
669	39	4	13	14	3	1	43	4	3	1	3	5	13	3	3	1	2	0	0	0	3	1	2	2	2	2	3	1	1	1	1	1	1	2	2	2	1	1	1	1	1	1	1	1	1	1.14286	1.14286	1.25	1.16667
670	26	4	13	3	3	1	27	4	3	1	1	2	2	4	3	0	0	0	0	0	0	1	2	2	2	0	0	1	0	0	1	0	0	1	0	0	1	0	1	1	0	0	1	0	0	0	0.571429	0.75	0.388889
671	38	4	13	13	2	1	37	4	2	1	1	11	11	1	3	0	1	0	0	0	1	2	2	2	0	1	3	0	1	0	0	0	0	0	0	0	0	0	0	0	0	0	0	0	1	0.285714	0	0	0.111111
672	38	4	26	12	3	1	50	4	2	2	3	5	12	4	2	1	2	0	0	0	3	1	1	1	1	1	3	1	1	2	1	0	0	2	1	0	1	1	1	1	1	1	2	1	1	0.571429	1.28571	1.25	1
673	50	3	13	20	3	1	51	4	3	1	2	17	19	2	2	0	0	0	1	1	2	2	1	1	0	1	3	0	1	0	1	0	0	1	0	0	1	0	1	1	0	0	0	0	0	0.142857	0.285714	0.75	0.333333
674	36	4	20	7	3	1	36	4	3	2	2	2	6	3	3	1	0	0	0	0	1	2	2	2	2	2	2	0	0	0	0	0	0	0	0	0	0	0	0	0	0	0	0	0	0	0	0	0	0
675	37	3	13	11	2	1	38	4	2	3	3	6	10	1	2	1	1	0	0	0	2	1	1	1	0	1	1	1	1	0	1	1	1	1	1	1	1	1	1	2	1	1	1	1	1	1	0.857143	1.25	1
676	45	4	13	20	3	1	45	4	2	2	2	13	19	3	3	0	0	1	1	0	2	2	2	2	1	1	1	1	0	0	0	0	0	0	0	0	0	0	1	0	0	0	0	0	0	0	0.285714	0	0.111111
677	40	4	13	12	1	1	41	4	3	2	3	1	12	1	2	0	2	0	0	0	2	2	2	2	0	2	1	0	0	0	0	0	0	0	0	0	0	0	0	0	0	0	0	0	0	0	0	0	0
678	46	4	13	19	1	1	47	4	3	2	2	11	18	1	2	0	1	0	1	0	2	1	2	1	0	1	1	0	0	0	0	0	0	0	0	0	0	0	1	0	0	0	0	0	0	0	0.142857	0	0.0555556
679	40	4	13	10	2	1	37	2	2	1	2	4	9	3	3	1	1	0	0	0	2	1	2	2	1	1	1	2	1	0	0	0	0	0	1	0	0	0	0	1	0	0	0	0	1	0.285714	0.428571	0.25	0.333333
680	30	2	12	3	2	1	28	2	3	3	1	1	1	1	2	0	0	0	0	0	0	2	2	1	0	0	0	1	1	2	2	1	2	2	2	1	0	1	1	1	2	1	0	2	1	1.28571	1.14286	1.5	1.27778
681	49	4	12	23	1	3	49	4	3	1	2	12	18	1	3	0	1	0	1	0	2	2	2	2	0	1	1	1	0	0	0	0	0	0	0	0	0	0	0	0	0	0	0	0	0	0	0.142857	0	0.0555556
682	26	4	13	2	1	1	26	2	3	2	1	1	1	1	2	0	0	0	0	0	0	2	2	2	0	0	0	1	1	0	1	0	0	2	1	0	1	0	1	1	0	0	1	0	0	0.142857	0.714286	1	0.555556
683	41	3	13	8	1	1	33	4	3	3	3	6	17	1	2	1	0	1	0	0	2	2	2	1	0	2	2	2	1	1	1	0	0	2	1	0	1	1	1	1	2	1	1	3	3	1	1.42857	1.25	1.22222
684	49	4	15	19	3	1	49	4	2	2	3	12	16	4	3	0	1	1	1	0	3	2	1	2	1	1	3	1	1	0	1	3	0	1	1	0	1	1	1	1	1	1	1	1	1	1	0.857143	1	0.944444
685	29	4	13	3	3	1	30	4	3	2	1	2	2	4	2	0	0	0	0	0	0	1	2	2	1	0	0	1	1	0	1	0	0	1	1	0	0	0	0	0	0	0	0	0	0	0.142857	0.285714	0.5	0.277778
686	32	4	11	3	3	1	32	4	1	2	1	2	2	4	1	0	0	0	0	0	0	1	2	1	1	0	0	0	1	0	1	0	0	1	1	0	1	1	0	1	2	1	0	0	2	0.857143	0.285714	1	0.666667
687	38	4	10	13	3	1	39	4	3	2	1	8	8	3	2	0	1	0	0	0	1	2	2	2	1	1	2	0	1	0	1	0	0	1	0	0	0	0	0	1	0	1	1	0	0	0.142857	0.142857	1	0.333333
688	31	4	11	5	1	1	33	2	3	2	2	1	4	1	2	0	0	0	0	0	0	2	2	2	0	0	0	1	0	0	1	0	0	1	0	0	1	0	0	0	1	0	0	0	2	0.428571	0.285714	0.5	0.388889
689	34	4	13	8	1	1	36	4	3	3	3	2	7	1	3	1	0	0	0	0	1	2	2	2	0	1	1	1	0	1	2	1	3	1	2	1	0	1	1	2	1	0	1	1	1	1.14286	1	1.25	1.11111
690	40	3	13	15	1	1	45	3	3	1	3	7	14	1	1	0	2	1	0	0	3	2	2	1	0	1	2	0	1	1	1	0	1	1	1	1	1	1	1	1	1	1	0	0	1	0.857143	0.571429	1	0.777778
691	35	4	16	11	3	3	35	4	3	1	4	2	9	3	3	1	1	0	0	0	2	1	2	2	1	1	3	0	0	0	0	0	0	0	0	0	0	0	0	0	0	0	0	0	0	0	0	0	0
692	35	3	15	12	3	1	37	4	3	1	2	8	11	4	2	0	2	0	0	0	2	1	2	2	1	1	2	0	1	0	0	0	0	0	1	0	0	0	0	1	0	1	0	1	1	0.285714	0.285714	0.5	0.333333
693	29	4	14	6	1	1	30	4	3	3	1	5	5	1	2	0	0	0	0	0	0	2	2	2	0	0	0	1	2	0	0	0	0	2	1	0	1	1	0	1	1	0	1	0	2	0.857143	0.571429	0.75	0.722222
694	37	4	13	10	3	1	39	4	2	1	2	6	8	3	3	1	1	0	0	0	2	1	2	2	1	1	1	0	2	1	1	1	0	0	1	0	1	1	1	1	1	0	1	0	0	0.714286	0.714286	0.5	0.666667
695	36	4	13	10	1	1	36	3	2	2	4	1	8	1	3	1	1	0	0	0	2	1	2	2	0	1	2	0	1	2	1	0	1	2	1	0	2	0	1	1	1	1	1	1	3	0.857143	1.14286	1.25	1.05556
696	39	4	13	12	2	1	36	4	2	3	2	7	11	4	3	0	2	0	0	0	2	2	2	1	2	2	1	1	0	0	1	1	1	1	1	0	0	1	1	1	1	1	1	2	1	0.714286	0.857143	1	0.833333
697	36	4	13	8	1	1	35	4	3	1	2	0	2	1	3	0	0	0	0	0	0	1	2	2	0	0	0	0	1	0	0	0	0	0	1	0	0	0	1	1	0	0	1	0	0	0.142857	0.428571	0.25	0.277778
698	45	4	13	17	1	1	44	4	3	1	3	9	16	1	3	0	2	0	1	0	3	2	2	1	0	1	1	0	0	0	1	0	0	1	1	0	0	0	0	0	1	0	1	0	1	0.285714	0.285714	0.5	0.333333
699	34	3	12	9	1	1	37	3	3	2	3	1	8	1	2	0	1	0	0	0	1	2	2	1	0	1	1	1	0	0	0	0	0	1	1	0	1	0	0	1	1	1	1	1	1	0.285714	0.714286	0.75	0.555556
700	28	1	13	9	1	1	31	2	3	3	2	1	9	1	2	0	1	0	0	0	1	2	2	2	0	3	2	0	1	0	1	0	0	3	1	0	0	0	1	1	1	1	0	0	3	0.714286	0.285714	1.5	0.722222
701	41	4	13	13	3	1	42	4	3	1	1	12	12	4	2	0	1	0	0	0	1	1	2	2	1	1	1	1	1	0	0	0	0	1	0	0	0	0	0	0	1	0	0	0	1	0.428571	0.142857	0.25	0.277778
702	37	3	13	14	1	1	40	3	3	1	2	5	13	1	3	1	0	1	0	0	2	2	2	2	0	1	1	0	0	0	0	0	0	0	0	0	0	0	0	0	0	0	1	0	0	0	0.142857	0	0.0555556
703	40	4	11	14	3	2	0	0	0	1	2	5	13	4	0	1	0	1	0	0	2	1	2	1	1	1	0	3	0	0	0	0	0	0	1	0	1	0	0	1	0	0	0	0	0	0	0.714286	0.25	0.333333
704	41	4	13	19	3	1	52	4	3	1	2	13	19	3	3	0	0	1	1	0	2	2	2	1	2	2	2	1	1	1	1	0	0	1	1	0	1	1	1	1	1	1	1	1	1	0.571429	1	1	0.833333
705	40	4	15	13	1	1	41	4	3	2	3	6	12	1	2	1	2	0	0	0	3	2	2	2	0	1	2	0	0	0	0	0	1	0	0	1	0	0	0	0	0	0	0	0	0	0.285714	0	0	0.111111
706	34	4	12	16	3	2	0	0	0	1	2	7	9	4	0	0	2	0	0	0	2	1	1	2	1	1	0	0	1	0	1	0	0	0	0	0	0	0	0	0	0	0	0	0	0	0.142857	0	0.25	0.111111
707	42	4	13	13	2	1	44	4	2	3	1	12	12	3	3	0	1	0	0	0	1	2	1	2	1	1	3	0	0	0	1	0	0	1	0	0	0	0	1	1	1	1	1	0	1	0.285714	0.285714	1	0.444444
708	43	4	13	14	3	1	38	4	3	1	2	5	11	2	2	1	1	0	0	0	2	1	2	2	0	1	1	0	0	0	0	0	0	1	0	0	1	0	0	1	0	0	0	0	0	0	0.142857	0.5	0.166667
709	32	4	20	9	3	1	34	4	3	2	2	4	8	3	2	0	1	0	0	0	1	2	1	2	1	1	1	1	0	0	2	0	0	1	1	0	0	0	1	1	0	1	1	0	1	0.142857	0.571429	1.25	0.555556
710	40	4	12	12	2	1	40	4	3	1	2	6	10	1	3	1	1	0	0	0	2	2	2	1	0	1	2	1	3	0	1	0	0	1	0	0	0	0	0	1	0	1	1	0	1	0.571429	0.285714	1	0.555556
711	37	4	4	12	2	1	43	4	3	3	2	4	6	1	2	1	0	0	0	0	1	2	2	2	0	2	2	1	1	0	1	1	1	1	1	1	0	1	1	1	1	1	1	0	1	1	0.571429	1	0.833333
712	27	4	13	4	3	1	35	2	3	1	1	4	4	4	3	1	0	0	0	0	1	1	2	1	1	1	1	0	0	0	1	0	0	1	1	0	0	0	1	0	0	0	1	1	1	0.142857	0.571429	0.5	0.388889
713	41	4	4	12	3	1	40	4	2	1	3	8	12	4	2	0	3	0	0	0	3	1	2	2	1	1	1	0	0	0	1	0	0	1	0	0	0	0	0	1	0	1	0	0	1	0.142857	0	1	0.277778
714	47	4	12	21	2	1	53	4	3	1	2	16	21	3	3	0	0	0	1	1	2	2	2	1	1	1	1	0	0	0	0	0	0	0	0	0	1	0	1	0	0	0	1	0	1	0.142857	0.428571	0	0.222222
715	47	2	12	26	1	1	39	4	2	2	3	12	24	1	3	0	1	0	0	1	2	2	2	1	0	2	2	1	0	0	1	0	0	0	0	0	0	0	1	0	0	0	0	0	0	0	0.285714	0.25	0.166667
716	43	4	13	16	2	1	45	4	3	1	3	7	15	1	3	1	0	2	0	0	3	1	1	1	0	1	3	1	0	0	1	0	0	1	1	0	1	0	0	1	0	0	1	1	1	0.142857	0.714286	0.75	0.5
717	28	4	22	4	1	1	27	4	3	2	1	2	2	1	2	0	0	0	0	0	0	2	2	1	0	0	0	0	1	0	2	1	0	1	0	0	0	1	1	2	1	1	1	0	0	0.571429	0.285714	1.5	0.666667
718	39	4	16	15	1	1	39	4	2	2	3	9	14	1	1	0	2	1	0	0	3	2	2	1	0	2	3	1	1	0	1	0	0	1	0	0	0	1	1	1	0	0	0	0	1	0.428571	0.285714	0.75	0.444444
719	31	4	13	4	3	1	31	2	1	2	1	3	3	3	1	0	0	0	0	0	0	2	1	1	1	0	0	0	0	1	1	0	0	1	0	0	0	1	1	1	0	0	1	0	1	0.285714	0.428571	0.75	0.444444
720	37	4	11	12	3	1	40	4	3	1	1	6	6	3	3	1	0	0	0	0	1	1	2	2	1	1	1	1	0	0	1	0	0	1	1	0	0	1	1	0	0	0	0	0	0	0.142857	0.428571	0.5	0.333333
721	35	4	4	11	2	1	38	4	3	1	3	3	9	1	3	0	2	0	0	0	2	2	2	2	0	1	1	1	0	0	1	0	0	1	1	0	0	0	1	1	0	1	1	0	1	0.142857	0.571429	1	0.5
722	40	3	15	15	1	1	56	4	3	3	2	0	15	1	3	0	0	1	0	0	1	1	2	2	0	1	2	0	0	0	0	0	0	1	0	0	0	0	1	0	0	0	1	0	0	0	0.285714	0.25	0.166667
723	35	4	4	11	2	1	38	4	3	1	3	3	9	1	3	0	2	0	0	0	2	2	2	2	0	1	1	1	0	0	1	0	0	1	1	0	0	0	1	1	0	1	1	0	1	0.142857	0.571429	1	0.5
724	35	4	13	13	3	1	35	4	3	1	3	1	12	3	3	0	2	0	0	0	2	1	1	2	1	1	1	1	0	0	1	0	0	1	0	0	0	0	0	1	0	0	0	0	0	0	0.142857	0.75	0.222222
725	30	4	35	3	2	1	30	4	3	1	1	1	1	1	3	0	0	0	0	0	0	2	2	2	0	0	0	1	0	0	0	0	0	1	0	0	0	0	1	1	0	0	1	0	0	0	0.428571	0.5	0.277778
726	46	3	35	20	1	1	48	4	3	1	2	10	19	1	2	0	1	0	0	1	2	2	2	2	0	1	1	3	1	0	0	0	0	1	0	0	0	1	0	1	0	1	1	0	1	0.428571	0.571429	0.75	0.555556
727	40	4	4	15	1	1	42	4	3	1	3	4	14	1	2	0	2	1	0	0	3	2	2	2	0	1	2	2	2	0	1	2	2	3	2	2	1	1	0	1	1	2	2	0	1	1.57143	1	1.75	1.38889
728	28	4	12	2	3	1	28	4	3	1	1	1	1	3	3	0	0	0	0	0	0	1	2	2	1	0	0	1	1	0	1	0	0	1	1	0	0	0	1	1	0	0	1	0	1	0.285714	0.571429	0.75	0.5
729	25	4	13	3	2	1	26	4	3	2	2	2	2	1	3	0	0	0	0	0	0	2	2	1	0	0	0	0	0	0	0	0	0	1	0	0	0	0	1	0	0	0	0	0	1	0.142857	0.142857	0.25	0.166667
730	35	4	13	5	2	1	36	4	2	1	1	4	4	1	3	1	0	0	0	0	1	1	2	1	0	1	3	1	1	1	1	0	0	1	1	0	1	1	1	1	0	0	1	1	1	0.428571	1	0.75	0.722222
731	40	4	13	15	1	1	41	4	3	1	3	5	14	1	3	2	1	0	0	0	3	2	2	2	0	1	1	0	1	0	0	0	1	1	0	0	0	1	0	1	0	1	0	0	0	0.428571	0	0.75	0.333333
732	32	4	35	11	1	1	39	4	3	1	2	5	10	1	3	0	1	0	0	0	1	2	2	2	0	1	1	1	1	1	1	0	0	0	1	0	0	0	1	0	0	0	1	1	1	0.285714	0.857143	0.25	0.5
733	35	4	12	9	3	1	36	4	3	1	3	2	8	3	3	0	1	0	0	0	1	1	2	1	1	2	3	0	0	0	0	0	0	1	0	0	0	0	0	0	0	0	0	0	0	0	0	0.25	0.0555556
734	28	4	13	4	1	1	28	4	3	2	2	1	3	1	2	0	0	0	0	0	0	1	2	2	0	0	0	1	1	0	1	0	0	1	0	0	0	0	1	1	1	0	0	0	0	0.285714	0.285714	0.75	0.388889
735	32	4	14	2	1	3	30	4	3	2	1	2	2	3	3	1	0	0	0	0	1	2	1	2	1	1	2	0	1	0	1	1	1	1	1	0	0	0	0	1	1	1	0	0	1	0.714286	0.142857	1	0.555556
736	38	4	11	10	3	1	38	4	3	1	1	7	7	3	3	1	0	0	0	0	1	2	1	1	2	1	3	0	1	0	2	1	0	1	1	0	2	1	3	3	1	2	2	0	1	0.714286	1.14286	2	1.16667
737	44	4	13	15	3	1	44	4	3	1	3	6	15	1	2	1	1	1	0	0	3	1	2	2	0	1	2	1	1	0	0	0	1	1	0	0	0	0	0	1	1	0	0	0	1	0.571429	0.142857	0.5	0.388889
738	39	4	15	15	3	1	40	4	3	1	2	6	12	3	3	1	1	0	0	0	2	2	1	1	1	1	1	2	1	0	1	0	0	1	1	0	0	1	1	1	1	1	1	0	1	0.571429	0.714286	1	0.722222
739	37	4	12	8	1	1	38	4	3	1	2	4	7	1	3	1	0	0	0	0	1	2	1	1	0	2	2	0	0	0	1	0	0	1	0	0	1	0	1	1	0	0	1	1	0	0	0.571429	0.75	0.388889
740	36	4	4	9	2	1	37	4	2	3	3	1	7	1	3	0	0	0	0	0	0	2	2	1	0	0	0	1	0	0	1	0	0	1	1	0	1	0	0	1	0	1	0	0	0	0	0.428571	1	0.388889
741	44	4	13	21	3	1	48	4	3	1	2	7	17	4	3	0	1	0	1	0	2	1	1	2	1	1	1	0	1	0	1	0	0	1	0	0	0	1	0	0	0	1	0	0	0	0.285714	0	0.75	0.277778
742	34	4	13	9	3	1	40	4	3	3	0	0	0	3	3	0	0	0	0	0	0	2	2	1	2	0	0	1	0	1	0	0	0	0	0	0	1	0	1	1	1	0	0	0	1	0.285714	0.571429	0.25	0.388889
743	31	4	13	3	1	1	29	4	3	3	1	2	2	1	3	0	0	0	0	0	0	2	2	1	0	0	0	0	2	1	1	1	2	2	1	0	0	3	2	2	1	0	0	0	2	1.57143	0.571429	1.25	1.11111
744	38	4	15	12	3	1	38	4	3	1	3	5	11	4	3	1	2	0	0	0	3	2	2	2	1	1	1	0	0	0	0	0	0	0	0	0	0	0	0	0	0	0	0	0	0	0	0	0	0
745	36	4	35	13	1	1	39	4	3	1	5	1	12	1	2	0	3	0	0	0	3	2	2	2	0	2	3	0	1	0	2	0	0	1	1	0	1	0	1	1	1	1	1	0	1	0.428571	0.571429	1.25	0.666667
746	41	4	11	14	3	1	41	4	3	1	3	3	13	2	2	0	1	1	0	0	2	1	2	2	0	1	1	0	0	0	0	0	0	0	0	0	0	0	1	1	0	0	0	0	1	0.142857	0.142857	0.25	0.166667
747	41	4	13	17	3	1	47	4	3	2	2	1	15	1	3	0	0	1	0	0	1	2	2	2	0	1	1	0	1	0	1	0	0	1	0	0	0	0	0	0	0	0	0	0	0	0.142857	0	0.5	0.166667
748	35	4	16	8	1	3	33	4	3	2	2	3	7	1	2	1	1	0	0	0	2	2	2	2	0	1	3	1	1	0	0	0	0	1	0	0	1	0	0	0	1	2	0	0	0	0.285714	0.285714	0.75	0.388889
749	40	4	12	8	1	1	42	4	3	1	1	3	3	1	2	1	0	0	0	0	1	2	2	2	0	1	1	1	0	0	0	0	0	0	0	0	0	0	0	0	1	0	0	0	0	0.142857	0.142857	0	0.111111
750	33	4	12	7	2	1	37	4	3	1	2	1	5	3	2	1	0	0	0	0	1	1	2	2	1	1	3	0	1	0	0	1	0	0	1	1	0	2	0	1	1	1	0	0	0	0.857143	0.142857	0.5	0.5
751	33	2	12	14	1	1	35	2	2	2	3	3	14	1	2	0	2	0	0	0	2	2	2	2	0	2	2	0	1	0	1	1	0	1	1	0	1	0	0	1	1	1	1	0	1	0.571429	0.428571	1	0.611111
752	28	2	13	6	2	1	28	1	2	3	1	5	5	1	3	1	0	0	0	0	1	2	2	2	0	1	1	0	1	0	1	3	3	1	2	0	3	1	1	2	0	2	1	1	1	1.28571	1.14286	1.5	1.27778
753	37	4	13	14	3	1	39	4	3	2	2	10	13	3	3	0	1	1	0	0	2	1	1	1	1	1	2	1	1	2	2	2	1	2	2	0	1	1	1	1	1	1	0	1	1	1	1.14286	1.5	1.16667
754	34	4	13	6	1	1	33	4	2	1	2	1	5	1	2	0	0	0	0	0	0	1	2	1	0	0	0	0	2	1	1	1	1	2	1	1	0	1	1	1	1	1	1	0	1	1.14286	0.571429	1.25	0.944444
755	40	4	11	17	1	1	48	4	2	1	3	14	16	1	3	0	0	2	1	0	3	2	2	1	0	1	2	1	0	0	1	0	0	1	0	0	0	0	1	0	0	0	1	0	2	0.285714	0.428571	0.5	0.388889
756	42	4	13	17	3	1	43	4	2	2	2	11	16	3	3	0	1	0	1	0	2	2	2	1	1	1	1	1	1	0	1	1	0	1	1	1	0	1	1	1	1	1	0	0	0	0.714286	0.428571	1	0.666667
757	38	4	13	13	1	2	0	0	0	1	2	9	12	1	0	0	2	0	0	0	2	2	2	1	0	2	0	1	1	1	1	1	1	1	1	0	1	1	1	1	1	1	1	0	1	0.857143	0.857143	1	0.888889
758	37	4	11	9	1	1	36	4	3	1	2	3	8	1	3	0	1	0	0	0	1	2	2	2	0	1	1	0	0	0	1	1	1	1	1	1	0	0	0	0	0	0	1	0	0	0.428571	0.285714	0.5	0.388889
759	23	2	11	3	1	1	27	4	3	2	1	2	2	1	2	0	0	0	0	0	0	2	2	2	0	0	0	1	0	0	1	0	0	2	1	0	1	1	1	1	0	0	0	1	1	0.285714	0.714286	1	0.611111
760	34	4	12	11	3	1	39	4	3	1	3	2	10	3	3	1	1	0	0	0	2	1	2	2	1	1	1	0	0	0	0	0	0	0	0	0	0	0	0	0	0	0	0	0	0	0	0	0	0
761	29	4	13	10	2	1	37	4	3	1	3	1	9	1	3	1	1	0	0	0	2	2	2	1	0	1	2	0	1	0	1	1	1	2	2	1	0	0	0	0	0	0	1	0	1	0.714286	0.428571	0.75	0.611111
762	28	4	35	2	1	1	28	4	3	2	1	1	1	1	3	0	0	0	0	0	0	2	2	2	0	0	0	3	1	0	0	0	1	2	1	1	0	1	1	2	1	1	1	0	1	0.857143	0.857143	1.25	0.944444
763	34	4	13	8	2	1	39	4	2	3	3	4	7	1	2	1	1	0	0	0	2	1	2	2	0	1	2	2	1	1	1	1	1	1	1	1	0	1	1	1	1	1	0	0	0	0.857143	0.714286	1	0.833333
764	36	4	13	11	2	1	37	4	2	2	3	2	10	1	3	1	1	0	0	0	2	2	2	2	0	1	1	0	0	0	1	0	0	0	1	0	0	1	1	1	0	0	0	0	1	0.285714	0.285714	0.5	0.333333
765	40	4	12	14	3	1	41	4	3	1	3	8	13	3	3	0	3	0	0	0	3	1	1	1	1	1	1	1	1	1	1	0	0	0	1	0	1	0	1	0	0	1	0	0	1	0.285714	0.714286	0.5	0.5
766	32	4	8	5	3	1	34	4	3	1	1	3	3	2	2	0	0	0	0	0	0	2	1	2	0	0	0	1	1	0	0	0	0	0	0	0	0	0	0	1	0	3	2	0	0	0.142857	0.428571	1	0.444444
767	25	2	13	8	3	1	25	2	3	3	2	3	7	4	3	0	1	0	0	0	1	2	2	2	1	1	3	1	2	1	1	0	0	3	0	0	1	1	1	0	0	1	1	0	0	0.428571	0.714286	1.25	0.722222
768	30	4	13	4	1	1	31	4	3	1	1	3	3	1	2	0	0	0	0	0	0	1	2	2	0	0	0	1	2	1	3	1	1	3	1	0	1	1	1	2	1	3	2	0	0	0.857143	1	2.75	1.33333
769	33	4	11	6	3	1	34	2	3	2	2	4	6	3	2	1	0	0	0	0	1	2	1	2	1	1	2	0	1	1	0	0	1	1	0	0	1	1	1	1	0	2	1	1	1	0.571429	0.714286	1	0.722222
770	30	4	12	5	1	1	32	4	3	1	1	2	2	1	3	0	0	0	0	0	0	2	2	1	0	0	0	1	3	0	1	0	0	0	0	0	0	1	1	1	1	0	0	0	0	0.714286	0.285714	0.5	0.5
771	30	4	11	3	3	1	29	4	3	1	1	1	1	4	2	0	0	0	0	0	0	1	2	2	1	0	0	0	1	0	0	1	0	1	1	0	0	0	1	0	0	1	0	0	0	0.285714	0.285714	0.5	0.333333
772	35	4	5	9	1	1	35	4	3	2	3	1	8	1	3	1	1	0	0	0	2	2	2	2	0	1	2	1	1	0	2	1	2	2	1	2	0	2	2	1	1	1	2	1	1	1.42857	1	1.5	1.27778
773	27	4	13	3	1	1	45	4	3	2	1	2	2	1	3	0	0	0	0	0	0	1	2	2	0	0	0	0	0	0	1	0	0	1	0	0	0	0	0	1	0	0	0	0	0	0	0	0.75	0.166667
774	47	4	12	22	3	1	47	4	3	1	4	7	19	3	3	0	2	0	1	0	3	1	2	1	1	2	2	2	1	0	1	0	1	1	0	1	1	1	1	1	1	1	1	1	1	0.857143	0.857143	1	0.888889
775	32	4	19	5	2	1	32	4	1	3	1	5	5	3	1	1	0	0	0	0	1	2	2	2	2	2	2	1	0	0	0	1	0	0	0	0	1	0	2	1	0	1	1	0	0	0.142857	0.714286	0.5	0.444444
776	49	4	13	25	3	1	49	4	3	1	3	8	13	3	2	0	3	0	0	0	3	1	2	2	2	2	2	1	1	0	1	0	0	1	0	0	0	1	1	1	1	1	1	0	1	0.571429	0.428571	1	0.611111
777	30	4	14	6	2	1	33	4	3	2	1	5	5	1	3	0	0	0	0	0	0	2	1	2	0	0	0	1	1	0	1	0	0	2	0	0	0	0	1	1	0	1	1	0	0	0.142857	0.428571	1.25	0.5
778	44	4	13	14	3	1	47	4	3	2	4	5	21	4	2	1	0	1	0	2	4	2	2	2	2	3	2	0	0	0	0	0	0	0	0	0	1	0	0	0	1	0	0	0	0	0.142857	0.142857	0	0.111111
779	31	4	16	13	1	1	51	4	3	1	3	2	24	4	2	1	0	0	1	1	3	2	2	1	1	1	3	3	3	3	3	3	2	2	3	3	3	1	3	3	3	3	3	2	3	2.57143	2.85714	2.75	2.72222
780	47	4	13	19	1	3	40	4	3	2	2	10	16	1	2	0	1	0	1	0	2	1	2	2	0	2	2	0	1	0	1	1	1	2	1	1	1	2	2	2	1	1	2	1	2	1.28571	1	1.5	1.22222
781	30	4	15	4	2	3	33	4	1	3	1	3	3	3	1	0	0	0	0	0	0	2	2	2	1	0	0	1	0	0	1	1	2	2	1	1	0	1	1	1	1	1	1	1	1	1	0.714286	1.25	0.944444
782	40	2	35	13	3	1	43	3	3	1	2	5	11	1	2	1	1	0	0	0	2	2	2	2	0	1	3	0	1	0	1	0	0	1	0	0	0	0	0	1	0	1	0	0	0	0.142857	0	1	0.277778
783	40	4	13	15	3	1	46	4	3	1	4	2	14	1	2	1	1	1	0	0	3	1	2	1	0	2	3	0	0	0	1	0	0	1	0	0	0	0	0	1	0	0	0	0	0	0	0	0.75	0.166667
784	33	4	13	8	3	1	36	3	2	1	3	1	6	3	2	2	0	0	0	0	2	2	2	2	1	1	3	0	1	0	1	0	0	1	0	0	0	1	1	1	0	0	0	0	1	0.428571	0.142857	0.75	0.388889
785	46	4	13	22	1	1	50	4	3	1	2	12	21	1	3	0	1	0	0	1	2	2	2	2	0	2	2	0	1	0	1	1	1	1	1	1	0	1	0	1	1	1	0	0	1	1	0.142857	1	0.666667
786	35	4	13	13	1	1	38	4	3	1	2	9	12	1	2	0	2	0	0	0	2	2	2	1	0	2	2	0	0	0	1	0	0	0	0	0	1	0	0	1	0	0	0	0	0	0	0.142857	0.5	0.166667
787	45	4	12	20	1	1	45	4	3	1	2	14	18	1	3	0	0	1	1	0	2	1	2	2	0	1	3	1	1	0	1	1	0	0	0	0	0	0	0	1	0	0	1	0	0	0.285714	0.285714	0.5	0.333333
788	34	4	12	7	3	1	37	4	3	2	2	2	4	1	2	1	0	0	0	0	1	1	2	2	0	2	2	1	1	0	1	1	0	1	1	0	0	1	1	1	1	1	0	0	1	0.714286	0.428571	1	0.666667
789	37	4	13	10	2	1	37	4	2	2	2	5	8	3	3	1	1	0	0	0	2	1	1	2	2	1	1	1	1	1	1	0	0	0	1	0	1	0	2	1	0	1	0	2	2	0.428571	1.14286	0.75	0.777778
790	36	4	13	8	3	1	38	4	1	2	3	1	6	3	1	1	0	0	0	0	1	2	2	1	1	1	2	1	1	0	1	0	1	2	0	0	0	0	1	2	0	0	1	0	1	0.428571	0.428571	1.25	0.611111
791	39	3	13	11	3	1	40	4	2	2	2	4	9	3	3	0	1	0	0	0	1	1	2	1	1	1	2	1	1	1	2	0	0	1	1	0	1	0	1	1	0	1	1	1	0	0.142857	1	1.25	0.722222
792	29	4	11	2	3	1	29	4	3	2	1	1	1	4	2	0	0	0	0	0	0	1	2	2	1	0	0	1	1	2	2	2	2	1	1	1	2	1	2	2	1	1	2	1	1	1.28571	1.57143	1.5	1.44444
793	30	2	13	9	3	1	41	3	2	2	1	3	3	4	1	0	0	0	0	0	0	2	2	2	1	0	0	1	1	0	2	1	0	3	1	1	2	2	3	2	2	1	1	0	0	1	1.14286	2	1.27778
794	27	4	35	4	3	1	27	4	2	1	1	3	3	3	3	0	0	0	0	0	0	2	1	1	1	0	0	1	0	0	1	0	1	1	0	0	0	1	1	0	0	2	1	0	2	0.571429	0.428571	1	0.611111
795	38	4	2	8	1	1	34	4	3	1	2	3	7	1	2	0	1	0	0	0	1	2	2	2	0	1	1	0	0	0	0	0	0	0	0	0	0	0	0	0	0	0	0	0	0	0	0	0	0
796	33	2	11	0	3	1	34	3	3	1	2	7	11	3	1	0	2	0	0	0	2	1	2	1	1	1	3	0	1	0	2	1	0	1	1	0	0	1	0	1	1	1	0	0	1	0.714286	0.142857	1.25	0.611111
797	37	4	13	7	1	1	38	4	3	1	2	4	6	1	3	1	0	0	0	0	1	1	2	1	0	1	3	1	1	0	2	1	1	2	1	0	0	2	1	3	1	1	1	0	2	1.14286	0.571429	2	1.11111
798	40	4	23	11	3	1	40	2	3	1	1	9	9	3	2	0	1	0	0	0	1	1	2	2	1	1	1	0	0	0	0	0	0	0	0	0	0	0	0	0	0	0	0	0	0	0	0	0	0
799	51	4	13	26	3	1	53	4	3	1	2	20	25	2	2	0	0	0	0	2	2	1	2	2	0	1	1	1	1	0	1	1	1	1	1	0	1	1	1	1	2	1	0	0	1	1	0.571429	1	0.833333
800	40	4	12	6	3	1	48	4	3	1	3	1	5	3	3	1	0	0	0	0	1	2	2	2	1	1	1	0	1	0	0	0	0	1	0	0	0	0	1	0	0	1	0	0	1	0.285714	0.142857	0.5	0.277778
801	44	4	15	16	3	1	43	4	3	2	1	13	13	3	3	0	0	1	0	0	1	2	1	1	1	1	1	0	0	0	1	0	0	0	0	0	0	0	0	1	0	1	1	0	0	0	0.142857	0.75	0.222222
802	41	4	15	14	3	2	0	0	0	3	1	13	13	2	0	0	0	1	0	0	1	2	2	2	0	2	0	1	1	0	1	1	1	1	1	1	1	1	1	1	1	1	1	0	1	1	0.714286	1	0.888889
803	27	4	13	3	3	1	28	4	2	3	1	3	3	3	1	0	0	0	0	0	0	1	2	2	2	0	0	3	0	0	1	1	0	1	0	0	0	1	1	1	0	0	0	0	0	0.285714	0.571429	0.75	0.5
804	63	4	13	26	3	1	63	3	1	2	1	22	22	3	1	0	0	0	0	1	1	2	2	2	1	1	1	0	0	0	0	0	0	1	0	0	0	0	0	0	0	0	0	0	0	0	0	0.25	0.0555556
805	41	4	13	15	1	1	47	4	3	2	2	12	14	1	3	0	1	1	0	0	2	2	1	2	0	1	3	0	0	0	0	0	0	0	0	0	0	1	0	0	0	0	0	0	0	0.142857	0	0	0.0555556
806	36	4	26	8	3	1	36	4	3	1	2	3	5	3	3	1	0	0	0	0	1	2	2	1	1	1	3	0	0	0	0	0	0	0	0	0	0	0	0	0	0	0	0	0	0	0	0	0	0
807	34	4	13	10	1	1	36	4	3	1	3	1	7	1	3	1	2	0	0	0	3	1	2	1	0	1	3	0	1	0	1	0	0	1	1	0	1	1	1	2	0	1	1	0	1	0.428571	0.571429	1.25	0.666667
808	33	3	13	13	2	1	40	4	2	1	3	0	13	4	2	0	0	1	0	0	1	2	2	2	1	1	1	1	1	0	1	1	1	1	1	1	0	1	1	1	0	1	1	1	1	0.857143	0.714286	1	0.833333
809	41	4	13	13	1	1	38	4	3	1	2	1	6	1	3	1	0	0	0	0	1	2	2	1	0	1	1	0	1	0	3	0	0	3	1	0	0	0	1	1	0	1	1	0	1	0.285714	0.428571	2	0.722222
810	31	4	12	8	3	1	34	4	3	1	1	7	7	4	2	1	0	0	0	0	1	1	2	2	1	1	1	1	0	0	1	0	0	1	1	0	0	0	1	1	1	1	1	1	1	0.285714	0.714286	1	0.611111
811	32	4	13	7	1	1	33	4	3	2	1	3	3	1	3	0	0	0	0	0	0	2	2	2	0	0	0	0	2	0	1	0	0	0	0	0	0	0	1	1	1	0	0	1	1	0.571429	0.285714	0.5	0.444444
812	33	4	13	9	3	1	33	4	3	1	3	1	8	3	3	1	1	0	0	0	2	2	2	1	1	1	2	2	1	1	1	0	0	1	1	0	1	0	0	1	1	1	1	0	1	0.428571	0.857143	1	0.722222
813	31	4	12	6	3	1	36	4	3	1	2	3	5	3	3	2	0	0	0	0	2	1	1	2	1	1	3	1	2	0	1	0	0	1	0	0	1	0	0	1	1	0	1	0	0	0.428571	0.428571	0.75	0.5
814	31	4	17	4	1	1	40	3	2	3	1	2	2	1	1	0	0	0	0	0	0	2	2	2	0	0	0	0	0	0	0	0	0	1	1	1	0	1	0	1	1	1	0	0	0	0.428571	0.142857	0.75	0.388889
815	40	4	4	13	3	1	43	2	3	2	5	1	13	2	3	1	2	0	0	0	3	2	2	1	0	1	1	3	1	1	2	0	1	2	2	1	0	1	1	2	1	0	1	0	0	0.714286	1.14286	1.5	1.05556
816	37	4	12	8	3	1	39	3	2	2	2	1	6	4	1	1	0	0	0	0	1	1	2	2	1	1	2	1	1	0	0	0	0	1	1	0	0	1	1	0	1	0	1	0	0	0.428571	0.571429	0.25	0.444444
817	38	4	13	10	3	1	39	4	3	1	2	4	9	1	3	1	1	0	0	0	2	1	2	2	0	1	1	1	1	0	0	0	0	1	0	1	0	0	0	1	1	0	0	0	0	0.428571	0.142857	0.5	0.333333
818	31	4	13	9	1	1	32	4	3	2	1	8	8	1	2	0	1	0	0	0	1	2	1	1	0	2	3	1	1	0	1	0	0	1	0	0	0	0	0	1	0	0	0	0	0	0.142857	0.142857	0.75	0.277778
819	47	4	13	22	1	1	49	4	3	2	2	10	21	1	2	0	1	0	0	1	2	2	2	2	0	1	2	0	1	0	0	0	0	1	0	0	1	0	0	1	1	0	1	0	1	0.428571	0.285714	0.5	0.388889
820	35	4	12	9	1	1	35	4	3	1	2	3	7	1	3	1	1	0	0	0	2	2	1	1	0	1	3	1	0	0	1	0	0	1	1	0	1	1	1	1	0	1	1	0	0	0.142857	0.714286	1	0.555556
821	40	4	13	6	3	1	41	2	2	3	1	5	5	3	2	0	0	0	0	0	0	2	2	1	2	0	0	0	0	1	1	0	0	1	1	0	0	1	1	1	1	1	1	0	1	0.428571	0.571429	1	0.611111
822	30	3	12	7	3	1	36	3	2	1	2	4	6	3	3	1	0	0	0	0	1	1	1	2	1	2	2	1	1	1	2	1	1	2	1	1	1	1	2	2	0	1	0	0	1	0.857143	0.857143	1.75	1.05556
823	49	4	4	22	3	1	50	4	3	1	2	18	21	4	3	0	0	0	0	2	2	2	2	2	2	1	1	0	0	0	0	0	0	1	0	0	0	0	0	0	0	0	0	0	1	0.142857	0	0.25	0.111111
824	45	4	13	21	2	1	48	4	2	3	1	19	19	1	3	0	0	0	1	0	1	2	1	2	0	1	1	0	0	0	0	0	0	1	0	0	1	1	0	0	0	0	0	0	0	0.142857	0.142857	0.25	0.166667
825	47	4	12	19	3	2	0	0	0	1	2	12	14	3	0	0	1	1	0	0	2	1	2	1	1	1	0	0	0	0	1	0	0	1	0	0	0	0	1	1	1	0	0	0	0	0.142857	0.142857	0.75	0.277778
826	30	4	13	6	2	1	33	4	3	2	2	1	5	1	3	0	0	0	0	0	0	2	2	1	0	0	0	0	0	0	1	0	0	0	0	0	0	0	1	0	0	0	0	0	0	0	0.142857	0.25	0.111111
827	34	4	13	11	1	1	35	4	3	1	3	1	10	1	3	0	1	0	0	0	1	2	2	1	0	1	2	0	1	1	1	1	0	1	1	0	0	0	1	2	0	1	2	0	1	0.428571	0.714286	1.25	0.722222
828	30	4	5	4	2	1	30	4	2	2	1	3	3	1	3	0	0	0	0	0	0	2	2	1	0	0	0	1	1	1	1	0	0	1	1	0	1	0	1	1	0	0	1	0	0	0.142857	0.857143	0.75	0.555556
829	26	4	13	5	3	1	32	4	3	2	1	4	4	1	2	1	0	0	0	0	1	2	2	1	0	1	1	1	0	0	0	0	0	1	1	0	1	1	1	1	0	0	3	0	0	0.142857	1	0.5	0.555556
830	23	2	23	2	2	1	24	2	3	2	1	1	1	1	2	0	0	0	0	0	0	2	2	1	0	0	0	2	1	1	1	1	1	0	0	0	1	0	1	1	0	1	1	1	0	0.428571	1	0.75	0.722222
831	43	4	13	17	2	1	45	4	2	3	3	6	16	4	1	1	1	0	1	0	3	2	1	1	1	1	2	0	1	0	1	1	1	0	0	1	0	1	0	1	0	0	0	0	0	0.714286	0	0.5	0.388889
832	50	4	4	25	3	1	51	4	3	1	3	14	24	3	1	0	0	1	0	1	2	1	2	2	1	1	1	0	1	0	0	0	0	1	0	0	0	0	0	0	0	0	0	0	0	0.142857	0	0.25	0.111111
833	47	3	13	20	2	1	51	4	3	2	2	16	19	3	3	0	0	0	1	1	2	2	2	2	1	1	2	0	0	0	1	0	0	1	0	0	0	0	0	0	0	0	0	0	0	0	0	0.5	0.111111
834	29	4	26	3	3	1	33	4	3	3	1	1	1	3	2	0	0	0	0	0	0	2	2	1	1	0	0	1	1	1	1	0	0	3	0	0	1	1	2	1	1	0	1	0	1	0.571429	0.857143	1.25	0.833333
835	36	3	13	12	3	1	40	4	3	2	1	7	7	4	3	1	0	0	0	0	1	2	1	1	1	1	2	1	2	1	1	0	0	1	1	1	1	1	0	0	0	0	0	0	1	0.714286	0.571429	0.5	0.611111
836	35	4	13	11	2	1	37	4	3	1	2	1	9	3	3	0	1	0	0	0	1	1	2	1	2	2	2	0	0	0	1	0	0	0	0	0	0	0	1	1	1	1	0	0	1	0.285714	0.142857	0.75	0.333333
837	29	4	13	4	3	1	28	4	3	2	1	3	3	4	3	1	0	0	0	0	1	1	2	2	2	2	2	2	1	0	1	2	0	3	1	0	1	1	1	1	1	0	0	0	2	1	0.714286	1.25	0.944444
838	28	4	13	5	2	1	36	4	3	3	2	1	4	1	3	0	0	0	0	0	0	2	2	2	0	0	0	1	1	0	1	1	0	2	2	1	1	1	1	1	1	1	1	0	1	0.857143	0.857143	1.25	0.944444
839	28	3	12	4	3	1	29	4	3	1	2	0	3	3	3	0	0	0	0	0	0	1	2	2	2	0	0	0	1	1	1	1	1	1	1	0	2	1	1	1	1	1	1	0	1	0.857143	0.857143	1	0.888889
840	39	4	11	11	2	1	40	4	2	2	2	5	10	3	3	1	1	0	0	0	2	1	1	1	2	2	3	0	0	0	0	0	1	1	1	0	0	1	0	1	0	0	1	1	1	0.428571	0.428571	0.5	0.444444
841	40	4	13	13	3	1	42	4	3	2	1	12	12	3	3	0	1	0	0	0	1	2	2	1	1	1	1	1	0	0	0	0	0	0	0	0	0	0	0	1	0	1	0	0	0	0	0.142857	0.5	0.166667
842	34	4	11	13	3	1	35	4	3	2	2	7	10	3	3	0	2	0	0	0	2	1	2	1	1	1	1	1	0	0	0	0	0	1	0	0	0	0	1	0	0	1	0	0	1	0.142857	0.285714	0.5	0.277778
843	38	4	13	10	1	1	48	4	2	2	2	7	9	1	2	0	2	0	0	0	2	2	1	2	0	1	3	1	1	0	1	0	0	1	0	0	0	0	0	0	1	1	0	0	0	0.285714	0.142857	0.75	0.333333
844	50	4	13	24	1	1	50	4	3	1	3	9	22	1	3	0	1	0	0	1	2	1	1	1	0	1	1	0	1	0	1	0	0	1	1	0	0	0	0	1	1	1	0	0	1	0.428571	0.142857	1	0.444444
845	31	4	13	7	2	1	35	2	2	3	2	2	6	1	2	1	0	0	0	0	1	2	2	2	0	1	3	1	1	0	2	1	0	1	1	0	1	1	2	1	0	0	1	0	1	0.571429	0.857143	1	0.777778
846	40	4	13	13	3	1	39	4	3	1	4	3	12	3	2	1	3	0	0	0	4	1	1	1	1	1	3	1	2	0	2	0	1	2	2	1	1	0	1	3	1	1	2	1	3	1.14286	1.14286	2	1.33333
847	38	4	13	13	2	1	39	4	3	2	5	3	13	3	2	1	2	1	0	0	4	2	2	2	2	1	3	0	0	0	0	0	0	0	0	0	0	0	0	0	0	0	0	0	0	0	0	0	0
848	54	4	13	25	2	1	56	4	2	3	3	17	24	1	3	0	0	0	1	1	2	2	2	2	0	2	1	0	0	0	0	0	0	0	0	0	0	0	0	0	0	0	0	0	0	0	0	0	0
849	44	4	13	15	1	1	53	4	3	2	2	11	14	1	2	0	1	1	0	0	2	1	2	2	0	1	3	1	1	1	1	0	0	1	1	0	1	0	1	1	1	1	2	0	1	0.428571	1	1	0.777778
850	27	4	20	4	2	1	28	4	3	3	1	3	3	1	2	1	0	0	0	0	1	2	2	1	0	1	1	3	3	3	3	3	3	3	3	3	3	2	3	2	1	2	3	2	2	2.42857	2.85714	2.5	2.61111
851	29	4	17	3	3	1	32	4	3	2	2	0	3	3	3	0	0	0	0	0	0	2	2	1	2	0	0	0	0	0	1	0	0	1	0	0	0	0	0	0	0	0	0	0	0	0	0	0.5	0.111111
852	40	4	13	5	3	1	40	4	3	1	1	4	4	3	3	1	0	0	0	0	1	2	2	2	1	1	1	1	1	0	0	0	0	1	0	0	0	1	0	0	0	1	0	0	0	0.285714	0.142857	0.5	0.277778
853	32	4	12	5	3	1	32	4	3	1	1	2	2	4	3	0	0	0	0	0	0	1	2	1	1	0	0	0	1	0	2	0	0	3	1	1	3	2	3	3	2	1	3	0	1	1	1.42857	2.25	1.44444
854	35	4	13	10	2	1	35	4	2	2	3	3	9	1	3	1	1	0	0	0	2	2	2	2	0	2	1	1	1	0	1	1	2	2	0	1	0	1	0	2	1	1	0	0	1	1.14286	0.142857	1.5	0.833333
855	38	4	35	14	1	1	42	4	3	1	3	6	13	1	3	1	1	1	0	0	3	2	1	2	0	2	1	0	3	0	0	0	0	0	0	0	0	0	0	0	0	0	0	0	0	0.428571	0	0	0.166667
856	43	4	26	20	1	1	53	4	2	2	2	19	19	1	2	0	0	0	0	2	2	2	2	2	0	1	1	0	1	0	1	0	1	1	1	1	0	1	1	1	1	1	1	0	0	0.714286	0.428571	1	0.666667
857	27	2	14	3	1	3	29	2	3	3	1	2	2	1	2	0	0	0	0	0	0	2	2	2	0	0	0	1	1	0	2	1	1	1	1	0	0	2	2	2	1	1	1	1	2	1.14286	0.857143	1.5	1.11111
858	34	4	13	8	1	1	37	4	3	1	2	4	7	1	3	0	1	0	0	0	1	2	1	1	0	1	2	2	1	0	2	1	0	1	1	0	1	2	2	2	1	0	1	1	1	0.857143	1.14286	1.25	1.05556
859	34	4	11	7	1	1	35	4	2	3	2	2	6	1	3	1	0	0	0	0	1	1	2	2	0	1	2	3	0	0	0	0	0	0	1	0	0	0	0	2	1	1	0	0	1	0.285714	0.571429	0.75	0.5
860	28	4	13	3	1	1	35	4	3	2	0	0	0	1	2	0	0	0	0	0	0	2	2	2	0	0	0	1	1	0	1	0	0	1	1	1	1	2	1	1	1	1	1	0	1	0.857143	0.714286	1	0.833333
861	41	4	12	16	1	1	43	4	2	3	1	13	13	1	1	0	1	0	0	0	1	1	2	2	0	1	1	1	1	0	1	0	0	1	0	0	1	0	0	1	0	0	0	0	0	0.142857	0.285714	0.75	0.333333
862	35	4	14	10	3	1	34	3	3	3	2	6	8	3	3	1	1	0	0	0	2	2	2	2	1	2	3	3	0	0	1	0	0	0	1	0	0	0	0	1	1	1	3	0	1	0.285714	1	0.75	0.666667
863	36	4	13	12	3	1	44	3	3	2	3	2	11	3	1	0	2	0	0	0	2	2	2	2	2	1	3	0	1	1	2	1	0	0	1	1	2	2	2	3	2	1	1	0	1	1.14286	1	1.5	1.16667
864	43	3	35	21	2	1	43	4	3	1	5	6	20	1	2	1	1	1	1	1	5	2	2	2	0	1	2	0	1	0	0	0	0	1	1	0	0	0	0	1	1	1	1	1	0	0.285714	0.428571	0.75	0.444444
865	31	4	13	6	1	1	31	4	3	2	2	3	5	1	2	0	0	0	0	0	0	2	2	2	0	0	0	1	0	1	1	0	0	1	1	0	0	1	1	1	0	0	0	0	0	0.142857	0.571429	0.75	0.444444
866	46	3	13	24	2	1	50	4	3	1	3	7	22	1	2	0	1	0	0	2	3	2	2	1	0	1	1	0	0	0	0	0	0	0	0	0	0	0	0	0	0	1	0	0	0	0	0	0.25	0.0555556
867	34	4	13	9	3	1	40	4	2	2	1	5	4	3	3	1	0	0	0	0	1	1	2	2	1	1	2	0	1	0	1	0	0	1	1	0	0	0	0	0	0	1	0	0	1	0.285714	0.142857	0.75	0.333333
868	27	4	11	13	1	1	31	4	3	2	2	1	2	1	2	0	0	0	0	0	0	2	2	1	0	0	0	1	0	0	1	0	0	1	1	0	0	0	0	0	1	1	1	0	0	0.142857	0.428571	0.75	0.388889
869	41	4	14	12	2	1	38	4	3	2	2	0	8	1	2	0	1	0	0	0	1	2	1	1	0	1	3	1	2	0	1	2	0	1	2	0	0	1	1	1	1	0	1	1	1	1	0.857143	0.75	0.888889
870	46	4	13	19	1	1	47	4	3	1	2	15	18	1	3	0	0	1	1	0	2	1	2	2	0	1	1	0	1	0	1	0	0	1	1	0	0	1	1	0	0	0	1	0	1	0.428571	0.428571	0.5	0.444444
871	35	4	13	8	2	1	36	4	2	1	2	5	7	3	3	2	0	0	0	0	2	2	2	1	2	1	1	1	1	1	1	0	1	0	0	1	0	1	1	1	1	1	0	0	1	0.857143	0.428571	0.75	0.666667
872	31	4	15	5	1	1	31	3	3	2	2	4	4	1	3	2	0	0	0	0	2	2	2	1	0	1	1	0	1	1	3	2	1	3	3	2	1	1	2	3	1	2	3	1	1	1.28571	1.57143	2.75	1.72222
873	28	2	13	8	1	1	31	2	2	3	2	2	8	1	3	0	1	0	0	0	1	2	2	2	0	2	2	1	1	0	1	0	0	0	0	0	0	1	0	1	0	0	1	1	1	0.428571	0.428571	0.5	0.444444
874	42	4	11	13	3	1	42	4	3	1	2	2	10	3	2	0	1	0	0	0	1	1	2	2	1	1	1	1	0	0	0	0	0	0	0	0	0	0	0	0	0	0	0	0	0	0	0.142857	0	0.0555556
875	39	4	12	9	2	1	37	2	3	2	3	3	8	1	2	1	1	0	0	0	2	2	2	2	0	2	3	1	2	1	3	1	2	3	3	1	1	1	0	1	1	1	0	1	0	1.14286	1	2	1.27778
876	35	4	13	11	2	1	42	4	2	3	3	1	10	1	1	1	1	0	0	0	2	1	2	2	0	1	1	0	0	0	1	0	0	1	0	0	0	0	0	0	0	0	1	0	1	0.142857	0.142857	0.5	0.222222
877	36	4	13	11	3	1	40	4	3	1	3	1	11	4	2	0	2	0	0	0	2	1	2	1	2	2	1	1	1	0	1	0	0	1	0	0	0	0	0	1	0	1	1	0	1	0.285714	0.285714	1	0.444444
878	25	3	13	4	1	1	26	2	3	2	2	1	3	1	2	0	0	0	0	0	0	2	2	1	0	0	0	1	1	0	0	0	1	1	0	0	1	1	0	1	0	0	1	0	0	0.428571	0.428571	0.5	0.444444
879	39	4	12	16	3	1	39	4	3	1	3	5	15	4	3	1	1	1	0	0	3	1	2	1	2	2	2	1	0	1	1	0	0	1	1	0	0	0	0	1	0	0	1	0	1	0.142857	0.571429	0.75	0.444444
880	28	4	13	2	2	1	29	4	3	2	1	0	0	3	2	0	0	0	0	0	0	2	1	1	1	0	0	0	0	0	1	0	0	1	0	0	0	0	0	2	0	1	0	0	0	0	0	1.25	0.277778
881	36	4	13	11	1	1	36	4	3	1	1	7	7	1	3	0	1	0	0	0	1	2	1	1	0	2	3	1	1	0	1	0	1	2	1	0	0	1	1	2	1	2	1	1	0	0.571429	0.714286	1.75	0.888889
882	49	4	12	23	2	1	49	3	2	2	4	15	22	3	1	0	0	1	1	2	4	2	2	1	2	1	3	1	0	0	1	0	0	1	1	0	1	1	1	1	0	1	1	1	0	0.142857	0.857143	1	0.611111
883	37	4	12	1	2	1	35	4	3	1	1	11	11	3	3	0	1	0	0	0	1	1	1	1	1	1	1	1	1	0	1	0	0	1	1	0	0	1	1	1	0	0	0	0	1	0.428571	0.428571	0.75	0.5
884	35	4	3	9	2	3	35	4	3	1	4	0	9	3	2	1	2	0	0	0	3	1	1	2	2	2	3	0	0	0	1	0	0	1	0	0	0	0	1	2	0	1	0	0	0	0	0.142857	1.25	0.333333
885	38	4	15	13	3	1	42	4	3	2	3	3	12	3	2	1	1	0	0	0	2	1	1	1	2	2	2	0	1	0	0	1	0	0	2	0	0	0	1	0	0	0	0	0	0	0.285714	0.428571	0	0.277778
886	54	4	13	27	3	1	57	4	3	1	2	23	26	3	1	0	0	0	0	1	1	1	1	1	2	1	2	0	0	0	1	0	0	1	0	0	1	0	1	0	0	0	1	1	0	0	0.571429	0.5	0.333333
887	56	1	26	35	1	1	61	2	3	3	4	22	34	1	3	0	0	0	0	0	0	2	2	2	0	0	0	0	0	0	1	0	0	2	0	0	0	0	1	1	0	1	1	0	0	0	0.285714	1.25	0.388889
888	36	4	4	5	3	1	43	4	2	1	2	4	4	3	3	1	0	0	0	0	1	1	2	1	1	1	2	0	0	0	1	0	0	0	1	0	0	0	0	0	0	0	0	0	0	0	0.142857	0.25	0.111111
889	29	4	27	5	2	1	34	4	3	3	1	3	3	3	3	1	0	0	0	0	1	2	1	2	2	2	2	1	0	0	0	0	0	0	0	0	1	0	0	1	1	1	1	0	0	0.142857	0.428571	0.5	0.333333
890	38	4	12	9	1	1	39	4	3	2	2	1	7	1	3	0	1	0	0	0	1	1	1	1	0	2	3	3	2	1	1	1	0	1	1	0	1	1	1	2	0	1	1	0	0	0.571429	1.14286	1.25	0.944444
891	29	4	14	3	1	1	30	4	3	3	1	2	2	1	2	0	0	0	0	0	0	2	2	1	0	0	0	1	0	0	1	0	0	1	0	0	0	1	0	1	0	0	1	0	0	0.142857	0.285714	0.75	0.333333
892	56	4	13	32	3	1	56	4	1	1	3	24	30	3	1	0	0	0	0	1	1	2	1	1	1	1	1	0	1	0	0	0	0	0	1	0	0	0	0	0	1	0	0	0	0	0.285714	0.142857	0	0.166667
893	30	4	11	4	1	1	30	4	1	3	1	3	3	1	1	0	0	0	0	0	0	2	2	2	0	0	0	1	3	2	2	2	1	3	1	1	1	3	1	3	1	3	1	1	0	1.57143	1.14286	2.75	1.66667
894	49	4	15	23	3	1	53	4	3	2	1	18	18	4	2	0	0	0	0	1	1	2	2	2	1	1	2	0	0	0	0	0	0	0	0	0	0	0	0	0	0	0	0	0	0	0	0	0	0
895	40	4	15	8	3	1	41	4	3	2	2	5	7	3	2	2	0	0	0	0	2	2	2	1	1	1	2	1	0	0	0	0	0	1	0	0	0	0	0	0	1	1	1	0	0	0.142857	0.285714	0.5	0.277778
896	44	4	13	19	3	1	46	4	3	1	3	7	18	3	3	0	1	1	1	0	3	2	2	2	2	2	2	2	1	0	1	0	0	1	0	0	1	0	1	1	0	1	0	0	0	0.142857	0.571429	1	0.5
897	28	4	12	5	2	2	0	0	0	2	1	4	4	1	0	1	0	0	0	0	1	1	2	1	0	2	0	1	1	0	1	1	0	1	1	0	0	1	0	1	1	1	1	1	1	0.714286	0.571429	1	0.722222
898	32	4	35	8	3	1	33	4	3	1	1	7	7	3	3	0	1	0	0	0	1	2	2	1	1	1	3	3	1	0	0	0	1	0	0	0	0	0	1	0	1	0	1	0	1	0.571429	0.714286	0	0.5
899	28	4	14	4	2	1	33	4	2	3	2	0	2	3	3	0	0	0	0	0	0	2	2	2	1	0	0	1	1	0	1	0	0	1	0	0	1	1	0	3	1	3	3	1	0	0.428571	0.857143	2	0.944444
900	32	4	13	5	3	1	33	2	2	3	1	2	2	3	2	0	0	0	0	0	0	2	2	2	1	0	0	0	1	0	2	0	1	2	1	1	0	1	1	1	1	1	2	0	1	0.857143	0.571429	1.5	0.888889
901	29	2	13	7	1	1	33	2	3	3	2	1	6	1	2	1	0	0	0	0	1	2	2	2	0	2	2	1	1	0	2	1	3	1	2	1	0	1	1	2	0	0	0	1	0	1	0.714286	1.25	0.944444
902	38	4	13	6	3	1	38	3	1	2	2	4	6	3	1	1	0	0	0	0	1	1	1	1	2	2	2	1	1	1	2	0	1	1	1	0	0	0	0	1	0	0	0	0	1	0.428571	0.428571	1	0.555556
903	54	4	12	24	3	1	54	4	3	1	2	18	22	4	3	0	0	0	1	1	2	1	2	1	1	1	1	0	0	0	0	0	0	0	0	0	0	0	0	0	0	0	0	0	0	0	0	0	0
904	31	4	13	6	1	1	33	4	3	2	1	4	4	1	3	1	0	0	0	0	1	1	2	1	0	1	1	0	1	0	0	1	1	1	0	1	0	1	0	1	1	1	0	0	1	1	0	0.75	0.555556
905	42	4	35	17	3	1	46	4	3	1	2	12	16	3	2	0	1	0	1	0	2	2	2	1	1	1	1	1	1	1	1	1	1	1	1	1	1	1	1	1	1	1	1	1	1	1	1	1	1
906	36	4	14	5	3	1	40	4	3	1	2	1	4	4	2	1	0	0	0	0	1	2	1	2	1	1	2	1	0	0	1	0	0	1	0	0	1	1	1	1	0	0	1	0	1	0.285714	0.571429	0.75	0.5
907	41	4	11	16	3	2	0	0	0	1	2	8	14	4	0	0	1	1	0	0	2	2	1	2	1	1	0	1	0	0	0	1	0	1	0	0	0	0	0	0	0	0	0	0	0	0.142857	0.142857	0.25	0.166667
908	39	4	12	14	3	1	40	4	3	1	3	2	14	3	3	1	0	1	0	0	2	1	2	2	1	1	1	1	0	0	0	0	0	0	0	0	0	0	0	1	0	0	0	0	0	0	0.142857	0.25	0.111111
909	37	4	13	10	3	1	34	4	3	3	2	3	9	4	2	0	1	0	0	0	1	1	2	1	2	3	3	1	2	0	1	1	1	2	1	1	1	2	2	3	1	1	1	1	1	1.28571	1	1.75	1.27778
910	34	4	4	10	3	1	36	4	3	1	1	1	1	2	3	0	0	0	0	0	0	1	2	1	0	0	0	0	0	0	1	0	0	1	1	0	0	0	1	1	0	0	1	0	0	0	0.428571	0.75	0.333333
911	40	4	13	12	3	1	38	4	3	1	4	4	11	3	3	2	2	0	0	0	4	2	2	1	2	2	1	1	0	0	1	0	0	1	0	0	1	0	0	1	0	1	0	0	1	0.142857	0.285714	1	0.388889
912	38	4	11	9	3	1	34	4	3	1	2	6	8	4	2	1	1	0	0	0	2	1	2	2	1	1	2	1	0	0	0	1	0	0	0	0	0	0	0	1	0	1	1	0	0	0.142857	0.285714	0.5	0.277778
913	37	4	13	9	2	1	37	4	2	3	1	8	8	1	2	0	0	0	0	0	0	2	2	2	0	0	0	1	0	0	0	0	0	0	0	0	0	0	0	1	0	0	0	0	1	0.142857	0.142857	0.25	0.166667
914	31	2	33	11	1	1	40	2	1	3	2	6	10	1	1	1	1	0	0	0	2	2	2	1	0	1	3	1	2	2	2	3	3	3	3	3	2	3	2	3	3	3	3	2	3	2.85714	2.14286	2.75	2.55556
915	42	4	13	18	3	1	47	4	3	2	3	10	17	3	2	0	1	1	1	0	3	2	2	1	1	1	1	0	0	0	0	0	0	0	0	0	0	0	0	0	0	0	0	0	0	0	0	0	0
916	28	4	16	2	3	1	28	4	3	1	1	2	2	3	3	0	0	0	0	0	0	1	2	1	1	0	0	1	1	0	1	0	0	1	1	0	1	0	1	1	0	0	0	0	0	0.142857	0.571429	0.75	0.444444
917	36	4	21	11	3	1	36	4	3	2	3	7	11	3	3	1	2	0	0	0	3	1	2	1	1	1	1	1	0	0	1	0	0	0	0	0	0	0	0	0	0	0	0	0	0	0	0.142857	0.25	0.111111
918	42	4	13	11	1	1	37	4	3	1	1	4	4	1	2	1	0	0	0	0	1	2	2	2	0	1	1	1	0	0	2	0	3	2	1	0	0	0	1	0	0	0	0	0	0	0.428571	0.428571	1	0.555556
919	43	4	13	13	3	1	49	4	3	1	3	6	12	3	2	1	2	0	0	0	3	1	2	2	1	1	1	0	1	0	1	0	0	1	0	0	0	0	0	0	0	1	0	0	0	0.142857	0	0.75	0.222222
920	43	4	12	18	3	3	42	4	3	1	1	10	10	2	2	0	1	0	0	0	1	1	2	1	0	2	3	1	0	0	0	0	0	0	0	0	0	0	0	0	0	0	0	0	0	0	0.142857	0	0.0555556
921	39	4	13	19	3	1	48	3	3	2	2	13	18	3	2	0	1	0	1	0	2	2	2	2	2	2	1	0	1	2	0	0	0	0	0	0	1	0	0	0	0	0	0	0	0	0.142857	0.428571	0	0.222222
922	46	4	12	23	1	1	50	4	3	1	4	9	23	1	3	0	1	0	1	2	4	1	1	1	0	1	2	0	0	0	0	0	0	0	0	0	0	0	0	1	0	0	1	0	0	0	0.142857	0.25	0.111111
923	29	3	13	4	3	1	30	3	3	2	2	1	3	4	3	0	0	0	0	0	0	2	1	1	1	0	0	1	1	0	1	0	0	1	1	0	0	0	1	0	0	0	1	0	0	0.142857	0.571429	0.5	0.388889
924	43	4	13	21	3	1	45	4	3	1	2	16	20	3	2	0	0	0	1	1	2	2	2	2	1	1	1	0	0	0	0	0	0	0	0	0	0	0	0	0	0	0	0	0	1	0.142857	0	0	0.0555556
925	42	3	13	16	1	1	47	4	2	3	2	7	11	1	3	1	1	0	0	0	2	2	1	2	0	2	2	1	1	1	1	1	1	1	1	1	1	1	1	2	1	2	1	0	1	1	0.857143	1.5	1.05556
926	41	4	11	16	1	1	42	4	3	1	3	9	12	1	3	0	3	0	0	0	3	2	2	1	0	2	1	2	1	1	2	1	0	2	1	0	1	1	1	2	1	2	2	1	0	0.571429	1.28571	2	1.16667
927	31	4	13	4	3	1	31	4	3	1	1	3	3	4	2	0	0	0	0	0	0	1	2	2	1	0	0	1	1	0	1	0	1	1	1	0	1	1	1	1	0	0	0	0	0	0.428571	0.571429	0.75	0.555556
928	33	4	12	8	3	1	39	4	3	2	2	1	7	3	2	0	1	0	0	0	1	2	2	1	1	1	3	0	0	0	1	0	0	1	0	0	0	0	1	1	0	1	1	0	1	0.142857	0.285714	1	0.388889
929	39	4	13	8	3	1	33	2	2	3	3	1	8	3	3	1	1	0	0	0	2	2	2	2	1	1	1	0	0	0	1	0	0	0	1	0	1	0	1	0	0	1	1	0	1	0.142857	0.571429	0.5	0.388889
930	33	4	13	9	2	1	34	4	2	2	3	3	8	1	3	0	1	0	0	0	1	2	2	2	0	1	1	1	1	0	1	0	0	1	1	0	1	0	1	1	0	1	0	0	0	0.142857	0.571429	1	0.5
931	49	4	13	23	3	1	55	4	3	1	2	18	22	3	3	0	0	0	1	0	1	1	2	1	1	1	2	1	1	0	1	1	0	1	1	0	0	1	0	1	0	1	0	0	0	0.428571	0.285714	1	0.5
932	36	4	15	9	1	1	37	4	3	2	2	4	7	1	2	2	0	0	0	0	2	2	2	1	0	3	3	0	2	1	2	1	2	2	2	1	1	1	1	2	2	1	1	1	1	1.42857	1	1.75	1.33333
933	38	4	13	10	1	1	39	4	3	2	2	5	7	1	2	1	0	0	0	0	1	2	2	2	0	1	3	0	1	1	1	0	0	1	1	0	0	0	1	0	0	0	0	0	1	0.285714	0.428571	0.5	0.388889
934	40	4	13	16	2	1	43	4	3	2	3	6	14	1	3	1	1	1	0	0	3	2	2	2	0	1	2	1	1	1	1	2	1	1	2	1	0	0	1	0	0	1	2	0	2	1	1	0.75	0.944444
935	50	4	15	21	2	1	53	4	2	3	2	16	19	1	1	0	0	0	1	1	2	2	2	2	0	1	1	0	0	0	1	0	0	0	1	0	1	1	1	0	0	0	1	0	1	0.285714	0.571429	0.25	0.388889
936	41	4	32	11	3	1	37	4	3	2	2	7	9	4	2	1	1	0	0	0	2	1	2	2	2	2	2	1	0	0	0	0	0	0	0	0	1	0	0	0	0	0	0	1	0	0	0.428571	0	0.166667
937	31	3	18	9	1	1	39	4	3	3	2	2	8	1	1	0	1	0	0	0	1	2	2	1	0	2	1	1	1	0	2	0	0	2	1	0	0	1	0	0	0	0	0	1	1	0.428571	0.428571	1	0.555556
938	40	4	13	9	3	1	40	4	2	3	2	6	8	4	3	1	1	0	0	0	2	1	2	2	1	1	2	0	0	0	1	0	1	1	1	0	0	1	0	1	0	1	0	1	1	0.428571	0.285714	1	0.5
939	39	4	13	10	1	1	39	3	3	2	2	1	9	1	3	0	1	0	0	0	1	2	2	2	0	1	2	1	0	0	1	0	0	0	0	0	0	0	1	0	0	0	0	0	0	0	0.285714	0.25	0.166667
940	40	4	13	16	3	1	48	4	2	1	2	4	15	4	2	0	0	1	0	0	1	2	2	1	1	1	1	0	0	0	0	0	0	0	0	0	0	0	0	1	0	0	0	0	0	0	0	0.25	0.0555556
941	53	4	13	26	3	1	57	4	2	2	2	22	25	3	3	0	0	0	0	2	2	1	2	1	1	1	1	0	1	0	1	0	0	1	0	0	0	0	0	0	0	0	0	0	1	0.285714	0	0.5	0.222222
942	37	4	13	15	3	2	0	0	0	3	1	13	13	3	0	0	0	1	0	0	1	2	2	2	1	1	0	0	1	0	0	2	1	1	1	1	0	1	1	1	1	1	1	0	1	1.14286	0.428571	0.75	0.777778
943	45	4	12	21	1	1	47	4	3	1	4	6	20	1	3	1	0	1	1	1	4	1	2	1	0	1	2	1	0	0	0	0	0	1	0	0	1	1	0	1	1	1	1	1	0	0.285714	0.571429	0.75	0.5
944	35	4	12	5	3	1	35	4	3	1	1	2	2	3	3	0	0	0	0	0	0	1	2	1	2	0	0	1	1	0	2	2	1	2	2	0	1	1	2	2	3	2	1	0	2	1.42857	1	2	1.38889
945	42	3	13	18	3	1	51	4	3	1	2	13	17	2	3	0	0	1	1	0	2	1	2	1	0	1	1	0	1	0	1	0	0	1	0	0	0	0	1	1	0	1	1	0	1	0.285714	0.285714	1	0.444444
946	41	4	15	15	3	1	41	4	3	1	2	8	14	4	2	0	1	1	0	0	2	2	2	2	2	2	3	0	1	0	0	0	0	0	0	0	0	0	0	0	0	0	0	0	1	0.285714	0	0	0.111111
947	46	4	12	21	2	1	45	4	2	3	3	2	20	1	3	0	0	0	1	1	2	1	2	1	0	2	1	0	0	0	0	0	0	1	1	0	0	0	0	1	0	0	0	0	0	0	0.142857	0.5	0.166667
948	32	4	11	8	2	1	37	4	3	2	3	1	7	3	3	1	1	0	0	0	2	1	1	2	2	2	2	1	0	0	1	0	2	1	1	0	0	1	1	1	0	1	1	1	1	0.571429	0.714286	1	0.722222
949	36	3	13	14	1	1	44	4	1	3	2	6	14	1	3	1	0	1	0	0	2	2	2	2	0	1	1	0	1	0	1	1	1	1	1	1	0	1	1	1	1	1	0	0	3	1.28571	0.285714	1	0.833333
950	40	4	13	11	3	1	41	4	3	2	2	8	10	4	2	0	2	0	0	0	2	2	2	2	2	2	2	1	0	0	0	0	0	1	1	0	1	0	0	0	0	0	0	0	0	0	0.428571	0.25	0.222222
951	44	3	13	18	1	1	48	4	3	2	3	13	17	1	2	0	0	1	2	0	3	2	2	1	0	2	3	0	1	0	0	0	0	0	1	0	1	0	0	0	0	0	0	0	0	0.142857	0.285714	0	0.166667
952	37	2	17	16	1	1	50	4	2	3	3	6	15	1	3	1	1	1	0	0	3	2	1	2	0	1	1	2	1	1	1	0	0	1	0	0	0	0	1	1	0	1	1	0	0	0.142857	0.714286	1	0.555556
953	29	4	14	3	3	1	33	2	3	3	1	3	3	4	2	0	0	0	0	0	0	2	2	2	1	0	0	1	0	0	1	0	0	0	0	0	0	1	0	0	0	0	0	0	0	0.142857	0.142857	0.25	0.166667
954	31	4	13	8	2	3	32	4	3	1	1	7	7	1	2	1	0	0	0	0	1	2	2	2	0	1	3	0	0	0	1	0	0	0	0	1	0	0	0	0	0	0	1	0	0	0.142857	0.142857	0.25	0.166667
955	30	4	12	8	2	1	32	4	3	2	2	2	7	4	3	0	1	0	0	0	1	1	2	1	1	1	1	1	1	0	2	1	0	1	2	0	0	1	1	2	1	1	1	0	0	0.571429	0.714286	1.5	0.833333
956	29	4	13	7	2	1	31	4	2	2	2	1	6	1	3	1	0	0	0	0	1	2	2	2	0	1	1	3	0	0	0	0	0	0	0	0	0	0	1	1	0	0	1	0	0	0	0.714286	0.25	0.333333
957	29	4	13	2	1	1	28	4	3	3	1	1	1	1	3	0	0	0	0	0	0	2	2	2	0	0	0	0	1	0	0	0	0	2	0	0	0	0	0	1	0	1	0	0	0	0.142857	0	1	0.277778
958	30	4	35	10	1	1	36	4	3	2	4	0	9	1	2	0	2	0	0	0	2	2	2	1	0	1	1	3	1	0	1	0	2	2	2	1	0	1	0	2	1	1	0	0	1	1	0.714286	1.5	1
959	32	3	13	9	2	1	33	4	3	2	3	3	8	3	2	1	1	0	0	0	2	2	2	2	2	2	2	1	1	1	3	0	1	3	3	1	1	1	3	2	0	0	1	1	0	0.571429	1.57143	2	1.27778
960	35	4	12	10	1	1	36	4	3	2	3	2	8	1	3	0	1	0	0	0	1	1	2	2	0	1	1	1	1	0	1	0	0	1	0	0	1	0	0	0	0	0	0	0	0	0.142857	0.285714	0.5	0.277778
961	33	3	12	8	1	1	38	3	3	2	2	3	8	1	3	0	1	0	0	0	1	2	1	2	0	1	2	1	2	1	1	1	1	1	1	1	1	1	1	1	1	1	1	1	1	1.14286	1	1	1.05556
962	37	4	13	14	1	1	43	4	3	1	2	9	13	3	3	0	2	0	0	0	2	2	1	1	2	1	1	1	0	0	1	0	0	0	0	0	0	0	0	0	0	1	0	0	0	0	0.142857	0.5	0.166667
963	28	4	13	1	3	1	29	3	3	1	1	1	1	4	2	0	0	0	0	0	0	1	2	2	1	0	0	1	1	1	2	0	0	3	2	0	0	0	1	2	0	2	1	0	1	0.285714	0.857143	2.25	0.944444
964	47	4	13	20	2	1	43	4	3	2	3	14	18	1	3	0	0	1	2	0	3	2	1	2	0	1	2	0	0	0	0	0	0	1	0	0	0	0	0	1	1	1	0	0	1	0.285714	0	0.75	0.277778
965	39	4	13	13	1	1	40	4	3	1	3	0	12	1	3	1	1	0	0	0	2	2	2	2	0	1	3	1	1	1	0	0	0	1	1	0	1	1	1	1	1	0	0	0	1	0.571429	0.714286	0.5	0.611111
966	58	4	13	26	3	1	57	4	3	1	1	22	22	3	3	0	0	0	0	0	0	1	2	1	1	0	0	0	0	0	1	0	0	0	0	0	0	0	0	0	0	0	0	0	0	0	0	0.25	0.0555556
967	33	4	13	9	3	1	35	4	3	1	2	4	7	3	3	2	0	0	0	0	2	2	2	2	2	1	1	2	1	0	0	0	0	0	0	0	0	0	0	0	0	0	0	0	0	0.142857	0.285714	0	0.166667
968	32	4	13	8	3	1	37	4	3	2	4	1	8	3	3	2	1	0	0	0	3	2	2	1	1	1	1	0	0	0	1	0	0	1	1	0	0	1	1	0	0	1	0	0	0	0.142857	0.285714	0.75	0.333333
969	38	4	7	13	3	1	40	4	3	1	4	3	12	3	3	1	2	0	0	0	3	1	2	2	1	1	2	1	1	0	1	0	0	1	0	0	0	0	0	1	0	1	0	0	0	0.142857	0.142857	1	0.333333
970	37	4	16	9	3	1	37	4	3	2	2	4	8	4	2	1	1	0	0	0	2	1	2	1	2	2	3	0	0	0	0	0	0	1	0	0	0	0	0	0	1	0	0	0	1	0.285714	0	0.25	0.166667
971	50	4	4	25	2	1	49	4	3	1	5	12	24	3	3	0	1	0	1	2	4	2	2	2	1	1	3	0	0	0	0	0	0	1	0	0	0	0	0	1	1	1	1	0	1	0.285714	0.142857	0.75	0.333333
972	34	4	13	13	3	1	34	2	1	3	2	2	11	3	1	0	1	0	0	0	1	2	2	2	1	2	3	1	0	0	0	0	0	1	1	0	0	0	0	1	2	0	0	0	1	0.428571	0.285714	0.5	0.388889
973	41	4	13	15	3	1	42	4	3	1	1	13	13	3	2	0	0	1	0	0	1	1	2	1	1	1	2	0	2	0	2	0	0	1	1	0	0	1	1	2	0	0	0	0	1	0.571429	0.285714	1.25	0.611111
974	30	4	13	8	2	1	33	4	2	3	3	1	7	1	3	1	0	0	0	0	1	2	2	2	0	2	3	1	2	1	2	2	3	3	3	3	2	3	2	3	2	3	2	1	3	2.57143	1.71429	2.75	2.27778
975	35	4	13	11	2	1	41	4	3	2	2	8	10	3	3	0	2	0	0	0	2	2	2	2	1	1	1	1	2	0	0	0	0	1	1	0	0	1	1	1	1	1	1	0	0	0.571429	0.571429	0.75	0.611111
976	26	4	23	3	1	1	28	4	3	3	1	3	3	1	2	0	0	0	0	0	0	2	2	2	0	0	0	0	1	0	1	1	1	2	1	1	0	1	0	0	2	0	0	0	1	1.14286	0.142857	0.75	0.666667
977	42	4	13	10	1	1	45	3	3	2	2	7	9	1	3	1	1	0	0	0	2	2	2	1	0	1	2	1	0	0	0	0	0	1	0	0	0	0	0	0	0	0	1	0	0	0	0.285714	0.25	0.166667
978	37	4	13	13	3	1	38	4	3	1	3	1	9	3	2	0	2	0	0	0	2	1	1	2	2	2	2	1	0	0	2	0	0	2	1	0	0	0	1	1	0	0	1	0	1	0.142857	0.571429	1.25	0.555556
979	54	4	13	16	3	2	0	0	0	3	1	15	15	3	0	0	0	1	0	0	1	2	2	1	1	1	0	0	1	1	1	0	0	1	1	0	1	0	1	0	0	0	1	1	0	0.142857	0.857143	0.5	0.5
980	45	4	13	20	3	1	45	4	3	1	2	18	19	4	2	0	0	0	0	2	2	1	2	1	1	1	1	1	0	0	1	0	0	0	1	0	2	0	1	1	0	2	3	1	0	0	1.28571	1	0.722222
981	35	4	11	12	1	1	38	4	3	2	3	6	11	1	3	1	2	0	0	0	3	2	2	2	0	2	2	1	1	0	1	0	0	1	0	0	1	1	1	1	0	1	1	1	2	0.571429	0.714286	1	0.722222
982	43	3	23	19	1	1	54	4	3	2	2	17	18	1	3	0	0	0	1	1	2	2	2	2	0	2	2	0	0	0	1	0	0	0	0	0	0	0	1	0	0	0	0	0	0	0	0.142857	0.25	0.111111
983	43	4	12	20	1	1	47	4	3	1	3	11	19	1	3	0	1	1	1	0	3	2	2	1	0	1	2	0	0	0	0	0	0	0	0	0	0	0	0	0	0	0	0	0	1	0.142857	0	0	0.0555556
984	49	3	12	22	3	1	46	4	2	1	3	17	21	1	3	0	0	0	2	1	3	2	1	1	0	1	3	0	1	0	1	0	0	1	1	1	0	1	0	1	1	0	0	0	1	0.714286	0.142857	0.75	0.5
985	37	4	11	10	3	1	38	2	2	3	2	4	7	1	3	1	0	0	0	0	1	2	1	2	0	1	1	0	1	1	1	0	0	1	1	0	0	0	1	1	1	0	1	0	0	0.285714	0.571429	0.75	0.5
986	39	4	13	11	2	1	38	4	3	2	2	3	8	1	3	0	1	0	0	0	1	1	2	2	0	2	1	1	0	0	1	0	0	1	1	0	1	0	0	1	0	0	1	0	1	0.142857	0.571429	0.75	0.444444
987	32	4	13	6	1	1	31	4	3	3	2	2	5	1	2	1	0	0	0	0	1	2	2	1	0	2	2	0	1	0	0	2	1	2	1	1	2	1	1	1	0	0	1	0	1	1	0.714286	0.75	0.833333
988	48	4	13	24	3	1	49	4	3	1	5	13	23	3	2	0	0	1	2	1	4	1	1	2	1	1	3	0	0	0	1	0	0	1	0	0	2	1	1	1	0	0	2	1	0	0.142857	0.857143	0.75	0.555556
989	26	4	12	5	1	1	27	4	3	2	2	2	3	1	3	1	0	0	0	0	1	2	2	1	0	2	1	1	1	1	2	1	1	2	3	1	1	1	2	1	1	0	1	0	1	1	1.28571	1.25	1.16667
990	46	4	13	20	2	1	55	3	2	1	1	18	18	1	3	0	0	0	1	0	1	2	2	1	0	1	1	0	0	0	0	0	0	0	0	0	0	0	0	0	0	0	0	0	0	0	0	0	0
991	40	4	13	10	2	1	54	4	2	2	2	8	15	1	3	0	1	1	0	0	2	2	1	2	0	1	1	0	0	0	1	0	0	0	0	0	0	0	0	0	0	1	0	0	1	0.142857	0	0.5	0.166667
992	42	3	13	21	1	1	52	4	1	3	3	12	19	3	1	0	1	1	0	1	3	2	2	2	2	2	3	0	0	1	0	0	0	0	1	0	1	0	1	1	0	0	0	1	0	0	0.714286	0.25	0.333333
993	40	4	11	13	1	1	41	4	2	1	3	8	13	1	2	0	3	0	0	0	3	2	2	1	0	1	1	0	0	0	0	0	0	0	0	0	0	0	0	0	0	0	0	0	0	0	0	0	0
994	46	4	13	2	2	1	44	2	2	3	4	8	22	4	2	0	2	1	0	1	4	2	2	1	1	1	2	0	1	0	1	0	0	1	0	0	0	0	0	2	0	0	1	0	0	0.142857	0.142857	1	0.333333
995	37	4	13	11	2	1	38	4	3	3	4	10	5	1	2	0	4	0	0	0	4	2	2	2	0	1	1	0	0	0	0	0	0	0	0	0	0	0	0	0	0	0	0	0	0	0	0	0	0
996	32	4	11	8	2	1	33	4	3	2	2	3	5	1	3	1	0	0	0	0	1	2	2	2	0	2	2	1	1	0	1	0	0	1	0	0	1	0	1	1	0	0	0	0	1	0.285714	0.428571	0.75	0.444444
997	45	4	11	20	3	1	46	4	3	1	2	15	19	3	2	0	0	1	0	1	2	2	1	1	1	1	3	0	1	0	0	1	0	1	0	0	0	0	0	0	0	0	0	0	0	0.285714	0	0.25	0.166667
998	37	4	13	13	1	1	38	4	3	2	3	6	12	1	2	1	2	0	0	0	3	1	1	1	0	1	3	1	1	1	2	1	0	2	1	0	1	2	1	2	1	1	1	0	1	0.857143	0.857143	1.75	1.05556
999	46	2	11	28	2	1	52	2	3	3	4	2	25	1	2	0	1	0	0	1	2	2	2	2	0	2	3	0	0	0	0	0	0	0	0	0	0	0	0	0	0	0	0	0	0	0	0	0	0
1000	41	4	13	21	2	1	42	4	3	2	3	4	15	1	3	0	1	1	0	0	2	2	2	2	0	2	3	0	0	0	0	0	0	0	0	0	0	0	0	1	0	0	0	0	0	0	0	0.25	0.0555556
1001	35	4	12	4	2	1	36	4	3	1	1	1	1	3	3	0	0	0	0	0	0	2	2	2	1	0	0	1	1	0	1	0	0	2	1	0	0	1	1	1	1	1	0	0	1	0.571429	0.428571	1.25	0.666667
1002	35	4	13	10	2	1	35	4	3	1	1	7	7	1	3	0	1	0	0	0	1	2	2	1	0	1	2	0	0	0	1	0	0	1	1	0	0	0	0	1	1	0	1	0	0	0.142857	0.285714	0.75	0.333333
1003	36	4	13	9	1	1	36	4	3	2	2	5	8	1	2	0	1	0	0	0	1	2	2	2	0	1	3	0	0	0	1	1	1	1	0	1	0	0	1	1	1	1	1	0	1	0.714286	0.285714	1	0.611111
1004	37	4	13	13	3	1	38	4	3	1	2	5	8	4	3	1	1	0	0	0	2	1	2	2	2	2	3	1	1	0	1	0	0	2	1	1	0	1	0	1	0	1	0	0	1	0.571429	0.285714	1.25	0.611111
1005	38	4	13	11	2	1	41	4	2	3	1	9	9	1	3	0	1	0	0	0	1	2	2	2	0	1	2	1	0	0	0	0	0	0	0	0	0	0	0	0	0	0	0	0	1	0.142857	0.142857	0	0.111111
1006	41	4	12	14	3	1	43	4	2	1	2	11	13	4	3	0	1	1	0	0	2	2	1	1	2	2	3	0	0	1	1	0	1	0	0	0	0	1	1	0	1	1	1	0	1	0.571429	0.428571	0.5	0.5
1007	24	4	13	5	1	1	26	4	3	2	1	3	3	3	3	0	0	0	0	0	0	2	2	1	1	0	0	1	0	1	2	0	0	1	1	0	1	0	0	2	1	1	0	0	1	0.285714	0.571429	1.5	0.666667
1008	40	4	13	10	2	1	38	2	2	3	4	2	9	1	3	1	1	0	0	0	2	2	2	2	0	1	1	1	1	0	0	0	0	1	0	0	0	1	0	0	0	1	0	0	0	0.285714	0.142857	0.5	0.277778
1009	32	4	14	8	3	1	33	2	2	2	1	7	7	2	3	0	1	0	0	0	1	2	1	2	0	2	1	1	1	0	2	1	0	1	0	0	0	0	1	1	1	1	2	1	3	0.857143	0.714286	1.25	0.888889
1010	39	4	23	14	2	1	44	2	1	3	2	6	9	4	1	1	1	0	0	0	2	2	1	2	2	2	2	1	0	0	0	0	0	1	0	0	0	0	0	1	1	1	0	0	1	0.285714	0.142857	0.75	0.333333
1011	38	4	13	13	3	1	39	4	3	2	3	1	12	3	3	0	2	0	0	0	2	2	2	1	2	1	2	0	1	0	0	0	0	1	0	0	0	0	0	0	1	0	0	0	0	0.285714	0	0.25	0.166667
1012	40	4	13	15	3	1	38	4	3	1	2	10	15	3	3	0	1	1	0	0	2	2	1	1	1	1	1	1	1	0	0	0	0	1	1	0	0	0	0	1	0	1	1	1	0	0.142857	0.571429	0.75	0.444444
1013	38	3	13	11	3	1	40	3	3	1	2	9	10	1	3	0	2	0	0	0	2	2	2	2	0	1	2	0	1	0	1	0	0	0	0	0	0	0	0	0	0	0	1	0	0	0.142857	0.142857	0.25	0.166667
1014	31	4	11	6	3	1	34	4	3	1	2	3	5	4	2	1	0	0	0	0	1	1	2	2	1	1	1	0	2	0	2	0	1	2	2	0	1	1	2	2	0	0	1	1	0	0.571429	1	1.5	0.944444
1015	45	3	12	21	1	1	48	4	3	1	3	11	19	1	2	0	1	1	0	1	3	1	2	2	0	1	1	1	0	0	0	0	0	0	0	0	1	0	0	0	0	0	0	1	0	0	0.428571	0	0.166667
1016	40	4	15	11	3	1	41	4	3	1	2	7	10	3	2	1	1	0	0	0	2	1	1	2	2	2	3	1	1	0	1	0	1	1	1	0	0	1	0	0	0	1	1	0	0	0.428571	0.428571	0.75	0.5
1017	38	4	16	13	1	1	42	4	2	2	2	2	10	1	3	1	1	0	0	0	2	1	2	2	0	1	1	1	3	2	1	1	1	2	2	0	2	2	1	1	0	1	0	1	2	1.28571	1.28571	1.25	1.27778
1018	38	4	13	6	2	2	0	0	0	3	1	5	5	3	0	1	0	0	0	0	1	2	2	2	2	2	0	0	1	1	1	1	0	1	1	0	1	1	2	1	1	0	1	1	1	0.714286	1	0.75	0.833333
1019	32	4	13	8	3	1	33	4	3	1	2	5	7	3	2	1	1	0	0	0	2	2	2	1	2	1	3	1	0	0	0	0	0	0	0	0	0	1	0	0	0	0	0	0	1	0.285714	0.142857	0	0.166667
1020	49	2	13	16	1	1	53	2	1	3	2	9	16	1	1	0	1	1	0	0	2	2	2	2	0	2	2	1	2	1	1	1	0	1	1	0	1	1	1	1	1	1	1	0	1	0.857143	0.857143	1	0.888889
1021	33	4	13	11	1	1	38	2	3	2	3	2	10	1	2	0	2	0	0	0	2	2	2	2	0	1	2	0	1	1	1	0	1	1	1	1	1	1	1	1	0	1	0	0	0	0.571429	0.571429	1	0.666667
1022	33	4	13	8	2	1	43	4	2	3	3	6	8	1	3	1	2	0	0	0	3	2	1	2	0	1	2	3	0	0	1	0	0	1	1	0	1	1	0	0	0	1	0	0	0	0.142857	0.714286	0.75	0.5
1023	26	2	15	4	2	1	34	2	1	3	1	4	4	1	1	1	0	0	0	0	1	2	2	2	0	2	2	1	0	1	2	0	3	3	3	1	0	2	1	2	1	2	3	2	2	1.28571	1.57143	2.25	1.61111
1024	41	4	35	15	3	1	42	4	3	1	1	10	10	3	3	0	1	0	0	0	1	2	2	2	1	1	3	0	1	1	1	0	0	1	0	0	1	0	1	1	0	1	1	0	0	0.142857	0.571429	1	0.5
1025	32	4	13	8	1	1	36	4	3	2	3	1	7	1	3	0	1	0	0	0	1	2	2	2	0	1	3	1	1	1	1	0	0	1	1	0	0	0	1	1	0	0	1	1	0	0.142857	0.857143	0.75	0.555556
1026	32	4	13	19	2	3	34	2	2	1	3	7	18	3	2	0	2	0	1	0	3	2	2	2	1	1	3	0	1	0	1	0	0	1	1	0	1	1	1	1	0	1	1	0	1	0.428571	0.571429	1	0.611111
1027	37	2	6	17	2	1	38	4	2	3	2	2	16	1	2	1	0	0	0	0	1	2	1	2	0	1	1	1	2	1	2	1	1	1	2	0	2	1	2	1	0	1	1	1	2	1	1.42857	1.25	1.22222
1028	35	4	13	5	3	1	33	4	3	2	1	4	4	3	3	1	0	0	0	0	1	2	2	1	2	2	2	1	1	1	1	1	1	1	1	0	1	1	1	1	1	0	1	0	1	0.857143	0.857143	0.75	0.833333
1029	41	4	15	14	1	1	41	4	3	1	3	6	14	1	2	1	1	1	0	0	3	2	2	1	0	1	3	0	1	0	1	0	0	0	0	0	0	0	0	0	0	0	0	0	0	0.142857	0	0.25	0.111111
1030	32	4	13	4	3	1	32	4	3	3	1	3	3	3	3	0	0	0	0	0	0	2	2	2	2	0	0	1	0	0	1	0	2	1	1	0	0	1	1	1	0	1	2	0	1	0.571429	0.714286	1	0.722222
1031	40	4	13	11	1	1	38	4	2	3	2	10	8	1	3	0	2	0	0	0	2	1	2	2	0	1	1	0	0	0	1	2	0	0	1	0	1	1	2	1	0	0	0	0	1	0.571429	0.571429	0.5	0.555556
1032	31	4	18	10	3	3	32	4	3	1	2	3	9	4	3	0	1	0	0	0	1	1	2	1	1	1	2	0	1	0	1	0	0	1	0	0	1	0	0	0	0	0	1	0	0	0.142857	0.285714	0.5	0.277778
1033	40	4	12	14	3	1	41	4	3	1	1	13	13	1	3	0	0	1	0	0	1	2	2	2	0	1	3	1	2	0	2	1	3	3	2	3	0	2	2	3	1	1	1	0	2	2	0.857143	2.25	1.61111
1034	30	4	13	1	2	3	25	4	3	3	1	0	0	3	2	1	0	0	0	0	1	2	1	1	2	2	2	0	1	1	1	1	1	1	1	1	2	2	2	1	2	2	2	1	2	1.42857	1.28571	1.25	1.33333
1035	26	4	23	2	3	1	28	4	2	2	1	1	1	3	2	0	0	0	0	0	0	2	1	2	1	0	0	1	1	0	0	0	0	2	0	0	0	0	1	1	0	0	2	0	1	0.285714	0.571429	0.75	0.5
1036	32	4	12	8	1	1	37	4	3	1	2	4	6	1	3	2	0	0	0	0	2	1	2	2	0	1	1	0	0	0	1	0	0	0	0	0	0	0	0	0	0	0	0	0	0	0	0	0.25	0.0555556
1037	30	4	14	5	3	1	32	4	3	1	2	1	4	1	3	0	0	0	0	0	0	1	2	1	0	0	0	1	1	0	0	0	1	1	1	0	0	0	0	1	0	0	0	0	0	0.285714	0.285714	0.5	0.333333
1038	39	4	13	16	2	1	46	4	3	2	2	10	15	1	2	0	1	1	0	0	2	1	1	1	0	1	2	1	1	0	1	0	0	0	0	0	0	0	1	1	0	0	0	0	2	0.428571	0.285714	0.5	0.388889
1039	34	4	13	9	2	1	40	2	3	2	2	2	7	1	2	0	1	0	0	0	1	2	2	1	0	1	2	0	2	0	0	0	0	0	0	0	0	1	1	0	0	0	0	0	0	0.428571	0.142857	0	0.222222
1040	30	4	12	8	1	1	31	4	3	1	3	1	8	1	2	1	1	0	0	0	2	2	2	1	0	1	1	2	2	2	3	2	0	3	3	0	2	2	2	3	2	2	3	2	2	1.42857	2.28571	2.75	2.05556
1041	46	4	13	14	3	1	49	4	3	1	1	12	12	1	3	0	1	0	0	0	1	2	1	1	0	1	1	0	0	0	0	0	0	0	0	0	0	0	0	0	0	0	0	0	0	0	0	0	0
1042	46	4	4	15	3	1	58	2	3	2	2	13	14	2	1	0	0	2	0	0	2	2	2	1	0	2	3	2	1	0	0	0	1	1	1	0	1	0	1	1	0	1	0	0	0	0.285714	0.714286	0.75	0.555556
1043	37	4	11	7	1	1	39	4	3	1	3	1	7	1	2	1	0	0	0	0	1	2	2	1	0	1	1	1	1	0	1	1	0	1	2	0	2	1	2	1	0	0	1	0	0	0.428571	1.14286	0.75	0.777778
1044	36	4	13	11	2	1	36	4	3	1	2	6	10	1	3	1	1	0	0	0	2	1	2	1	0	1	2	1	2	0	1	1	0	2	1	0	2	1	1	1	0	2	0	0	1	0.714286	0.714286	1.5	0.888889
1045	33	4	13	10	2	1	39	4	3	2	2	4	8	1	3	0	1	0	0	0	1	2	1	2	0	1	1	0	1	0	1	0	0	0	1	0	1	0	0	0	0	0	0	1	0	0.142857	0.428571	0.25	0.277778
1046	39	4	3	13	3	1	37	4	3	2	3	3	12	3	3	0	2	0	0	0	2	2	2	2	2	2	3	1	0	0	1	0	0	1	0	0	0	0	1	1	1	1	1	1	1	0.285714	0.571429	1	0.555556
1047	39	4	13	11	1	1	38	4	3	1	3	3	10	2	2	0	2	0	0	0	2	2	2	1	0	2	2	0	1	0	1	0	0	1	0	0	1	0	0	0	0	0	0	0	1	0.285714	0.142857	0.5	0.277778
1048	41	4	13	17	3	1	41	4	3	1	6	4	16	4	2	1	2	2	1	0	6	1	1	2	2	2	2	0	0	0	1	1	0	2	1	0	2	0	0	1	1	2	1	0	1	0.428571	0.571429	1.5	0.722222
1049	36	4	13	11	1	1	37	4	3	2	2	8	11	4	2	0	2	0	0	0	2	2	2	2	1	1	3	0	0	0	0	0	0	1	1	0	0	0	0	0	1	0	0	0	1	0.285714	0.142857	0.25	0.222222
1050	42	4	12	14	1	1	48	4	2	2	2	10	12	1	3	0	2	0	0	0	2	1	2	1	0	1	2	1	1	0	1	2	0	2	0	1	0	1	1	1	1	0	1	1	1	1	0.571429	1	0.833333
1051	32	4	12	6	2	1	32	4	2	2	2	2	6	1	3	1	0	0	0	0	1	2	2	1	0	2	2	1	1	1	2	0	1	1	1	1	1	1	0	0	0	1	0	0	1	0.714286	0.571429	1	0.722222
1052	28	4	10	1	3	3	30	4	3	1	1	0	0	3	3	0	0	0	0	0	0	2	2	2	2	0	0	0	1	0	1	0	0	1	2	0	0	1	1	1	0	1	1	0	0	0.285714	0.571429	1	0.555556
1053	34	4	23	9	3	1	37	4	3	1	1	4	4	2	2	1	0	0	0	0	1	1	2	2	0	1	3	0	1	0	2	1	0	2	1	0	2	2	1	2	1	3	1	0	0	0.714286	0.714286	2.25	1.05556
1054	45	4	13	15	3	1	49	4	3	1	1	13	13	4	2	0	0	1	0	0	1	2	2	2	1	1	2	0	0	0	0	0	0	0	0	0	0	0	0	0	0	0	0	0	0	0	0	0	0
1055	39	4	14	9	1	1	39	4	3	1	3	3	8	1	2	1	1	0	0	0	2	1	2	2	0	1	1	0	0	0	0	0	0	0	1	0	0	1	0	0	0	0	0	0	0	0.142857	0.142857	0	0.111111
1056	34	4	33	2	3	3	32	4	3	2	2	0	2	2	2	0	0	0	0	0	0	1	1	2	0	0	0	0	0	0	1	0	0	1	1	0	1	0	0	1	0	0	0	1	0	0	0.428571	0.75	0.333333
1057	41	4	11	13	3	1	44	4	3	2	2	8	11	4	3	0	2	0	0	0	2	1	2	1	2	1	2	0	1	0	1	0	0	1	1	0	1	1	1	2	1	1	1	0	1	0.571429	0.571429	1.25	0.722222
1058	31	4	12	5	2	1	32	4	2	3	1	4	4	1	1	0	0	0	0	0	0	2	2	2	0	0	0	1	1	0	1	1	0	2	1	0	0	1	1	0	0	0	1	0	1	0.571429	0.571429	0.75	0.611111
1059	37	4	13	9	3	3	37	4	3	2	2	4	8	4	2	0	1	0	0	0	1	1	2	2	1	1	2	0	0	0	0	0	0	0	0	0	0	0	0	0	0	0	0	0	0	0	0	0	0
1060	42	4	13	13	1	1	46	4	2	1	4	6	13	1	2	1	3	0	0	0	4	1	2	2	0	2	3	0	2	0	1	1	2	2	1	2	1	1	1	1	1	1	2	0	1	1.42857	0.714286	1.25	1.11111
1061	28	4	12	3	2	1	32	4	3	2	1	1	1	3	2	0	0	0	0	0	0	1	2	1	1	0	0	1	0	1	0	0	0	1	1	0	1	0	1	1	0	0	1	0	1	0.142857	0.857143	0.5	0.5
1062	31	3	13	11	1	1	42	4	2	3	3	3	10	1	3	1	1	0	0	0	2	2	2	2	0	1	1	0	0	0	1	0	0	1	0	0	1	0	1	1	0	0	0	0	1	0.142857	0.285714	0.75	0.333333
1063	38	4	35	5	3	1	36	3	3	2	1	3	3	1	2	1	0	0	0	0	1	2	2	2	0	1	2	1	1	0	1	1	1	1	1	1	0	2	2	1	1	0	2	0	2	1.28571	0.857143	0.75	1
1064	35	4	12	8	3	1	34	4	3	1	2	5	6	3	2	2	0	0	0	0	2	2	2	2	1	1	1	1	1	0	0	0	0	1	0	1	0	0	1	1	0	0	0	0	0	0.285714	0.285714	0.5	0.333333
1065	30	4	20	3	3	1	30	4	3	3	1	3	3	4	2	0	0	0	0	0	0	2	2	1	1	0	0	1	2	0	1	0	0	1	0	0	0	1	1	1	0	1	1	0	1	0.571429	0.428571	1	0.611111
1066	38	3	13	15	1	1	43	4	3	1	2	2	13	1	3	0	0	1	0	0	1	2	1	1	0	1	1	1	0	0	1	0	0	1	0	0	0	0	1	1	0	0	0	0	1	0.142857	0.285714	0.75	0.333333
1067	31	4	13	5	3	1	31	4	3	1	1	5	5	3	2	1	0	0	0	0	1	2	2	2	1	2	3	0	0	0	1	0	0	1	0	0	1	0	0	0	0	1	0	0	0	0	0.142857	0.75	0.222222
1068	56	4	13	26	3	1	56	4	3	1	3	14	25	3	1	0	0	1	0	1	2	1	1	1	1	1	1	1	0	0	0	0	0	0	0	0	0	0	0	0	0	0	0	0	0	0	0.142857	0	0.0555556
1069	38	4	13	12	1	1	47	4	3	1	2	7	9	1	2	0	2	0	0	0	2	2	2	2	0	1	2	0	1	0	0	0	0	0	1	0	0	0	0	0	1	1	0	0	1	0.428571	0.142857	0.25	0.277778
1070	34	4	15	8	1	1	35	4	3	3	4	0	7	1	3	3	1	0	0	0	4	2	2	1	0	1	2	0	0	0	0	0	0	0	0	0	1	0	0	0	0	1	1	0	0	0	0.285714	0.25	0.166667
1071	45	4	13	17	2	1	47	4	1	3	2	12	14	3	1	0	1	1	0	0	2	1	2	1	1	1	1	0	1	0	1	1	1	1	0	0	0	0	0	1	1	0	1	0	0	0.571429	0.142857	0.75	0.444444
1072	35	4	16	7	1	1	37	4	3	2	1	5	5	1	2	1	0	0	0	0	1	2	2	1	0	1	2	0	0	0	0	0	0	1	1	0	0	0	0	1	0	0	0	0	0	0	0.142857	0.5	0.166667
1073	30	3	12	5	1	1	31	4	3	1	1	3	3	1	3	0	0	0	0	0	0	2	2	2	0	0	0	1	1	1	2	0	1	1	0	0	0	1	1	2	0	1	0	1	0	0.428571	0.571429	1.5	0.722222
1074	32	4	20	1	3	1	36	4	3	2	1	10	10	3	3	0	1	0	0	0	1	1	2	2	1	1	1	2	0	0	3	0	0	1	0	0	0	0	0	0	0	0	0	0	1	0.142857	0.285714	1	0.388889
1075	49	4	13	14	3	1	58	4	3	1	3	8	14	4	2	0	2	1	0	0	3	1	1	1	1	1	2	0	0	0	1	0	0	1	0	0	0	0	0	0	0	1	0	0	0	0	0	0.75	0.166667
1076	32	4	13	9	1	1	33	4	3	1	2	5	7	1	3	1	1	0	0	0	2	1	2	2	0	1	1	0	0	0	1	0	0	1	0	0	0	0	1	0	1	1	0	0	0	0.142857	0.142857	0.75	0.277778
1077	34	4	16	8	2	1	39	4	2	3	1	8	8	1	3	0	1	0	0	0	1	2	1	1	0	1	1	0	1	0	0	0	0	1	1	0	0	0	1	0	0	0	0	0	0	0.142857	0.285714	0.25	0.222222
1078	34	4	11	11	3	1	36	4	3	1	3	2	10	1	3	0	2	0	0	0	2	2	1	1	0	1	2	1	1	0	1	0	0	1	0	1	0	1	1	2	1	2	1	0	3	1	0.428571	1.5	0.888889
1079	40	4	13	11	2	1	40	4	3	2	2	7	10	3	2	1	1	0	0	0	2	2	2	2	2	2	3	0	1	0	1	0	0	1	1	0	1	0	2	2	0	1	0	0	1	0.285714	0.571429	1.25	0.611111
1080	38	4	13	13	1	3	41	4	3	1	3	5	13	1	2	1	2	0	0	0	3	2	2	1	0	1	3	0	0	0	1	0	0	0	0	0	0	1	1	1	1	1	1	0	1	0.428571	0.285714	0.75	0.444444
1081	34	4	11	10	2	1	34	4	3	3	2	5	9	1	3	1	1	0	0	0	2	2	2	1	0	1	1	2	1	0	1	0	0	1	0	0	0	1	0	3	1	1	0	0	1	0.571429	0.285714	1.5	0.666667
1082	34	4	10	6	3	1	35	2	2	3	1	6	6	3	3	1	0	0	0	0	1	1	2	2	1	1	1	0	0	0	1	0	0	1	0	0	0	1	1	0	0	0	1	0	1	0.285714	0.285714	0.5	0.333333
1083	34	3	13	11	1	1	38	4	3	3	0	0	0	1	2	0	0	0	0	0	0	1	2	1	0	0	0	0	0	0	0	0	0	0	1	0	0	0	1	1	0	0	0	0	1	0.142857	0.285714	0.25	0.222222
1084	31	4	26	2	3	1	26	4	3	2	1	0	0	3	2	0	0	0	0	0	0	1	2	2	1	0	0	2	0	0	2	0	0	1	0	0	0	0	1	0	0	0	0	0	0	0	0.428571	0.75	0.333333
1085	42	4	16	12	3	1	56	3	3	2	2	4	9	3	1	1	1	0	0	0	2	1	2	1	1	2	2	0	1	1	1	0	0	1	1	0	1	1	1	1	0	1	1	0	1	0.428571	0.714286	1	0.666667
1086	41	2	13	15	1	3	46	2	1	3	3	9	14	1	1	0	2	1	0	0	3	2	2	2	0	2	3	0	1	0	0	0	0	1	0	1	0	0	0	1	0	0	0	0	1	0.428571	0	0.5	0.277778
1087	31	4	12	6	3	1	30	4	3	1	1	2	2	3	3	0	0	0	0	0	0	2	1	1	1	0	0	2	1	0	1	0	0	1	1	0	0	0	1	1	1	0	0	0	0	0.285714	0.571429	0.75	0.5
1088	33	4	14	8	2	1	34	2	2	3	2	3	7	1	2	1	0	0	0	0	1	2	2	2	0	1	3	1	2	0	2	1	1	1	1	1	1	1	2	1	1	1	1	0	1	1.14286	0.857143	1.25	1.05556
1089	32	4	12	6	2	1	33	4	3	3	1	5	5	1	3	1	0	0	0	0	1	1	1	1	0	1	2	0	1	0	1	1	0	1	1	1	0	1	1	1	0	1	0	0	1	0.714286	0.285714	1	0.611111
1090	33	4	12	7	3	1	34	4	3	2	2	3	5	3	2	1	0	0	0	0	1	1	2	1	2	2	3	1	1	0	0	0	0	1	0	0	0	0	0	0	0	0	0	0	1	0.285714	0.142857	0.25	0.222222
1091	47	4	13	22	3	1	49	4	3	1	3	16	22	3	2	0	0	0	2	1	3	1	2	1	1	1	1	1	1	0	2	0	1	1	2	1	1	1	2	1	0	0	1	0	0	0.571429	1	1	0.833333
1092	30	4	12	4	1	1	30	4	3	1	1	4	4	1	3	1	0	0	0	0	1	2	2	2	0	1	1	1	1	0	1	0	1	1	1	0	0	1	1	1	2	1	1	0	0	0.714286	0.571429	1	0.722222
1093	38	4	12	14	1	1	50	4	3	1	4	2	14	1	2	0	2	1	0	0	3	1	2	1	0	1	3	1	1	2	2	1	0	2	0	1	1	1	1	2	0	0	0	0	0	0.571429	0.714286	1.5	0.833333
1094	35	4	12	7	3	1	35	4	3	1	3	4	6	4	3	1	0	0	0	0	1	1	2	2	2	2	1	1	1	0	2	1	0	1	1	0	1	1	1	1	2	1	0	2	1	0.857143	0.857143	1.25	0.944444
1095	36	4	13	13	1	1	44	3	3	2	2	1	12	1	2	0	1	0	0	0	1	2	2	2	0	2	2	3	3	1	3	1	2	3	1	2	1	2	3	3	1	3	3	3	2	1.85714	2.14286	3	2.22222
1096	35	4	12	3	3	1	40	4	3	1	1	2	2	3	3	0	0	0	0	0	0	1	1	1	1	0	0	3	2	0	1	0	0	2	1	0	1	1	2	1	0	1	3	0	0	0.428571	1.42857	1.25	1
1097	38	4	13	12	3	3	40	4	1	2	1	10	10	3	1	0	1	0	0	0	1	1	2	2	2	2	3	0	1	0	1	0	0	2	0	0	0	0	1	2	0	1	0	0	2	0.428571	0.142857	1.5	0.555556
1098	31	4	4	6	3	1	32	4	3	1	2	1	5	2	2	1	0	0	0	0	1	2	2	2	0	1	1	0	0	0	0	0	0	1	1	0	0	0	0	1	0	1	1	0	1	0.142857	0.285714	0.75	0.333333
1099	50	4	23	23	3	1	54	4	3	2	2	16	22	2	2	0	0	0	0	1	1	2	2	2	0	2	2	1	0	0	1	0	0	1	1	0	0	0	1	0	0	0	0	0	0	0	0.428571	0.5	0.277778
1100	40	4	13	5	3	1	38	4	3	1	1	1	1	3	3	1	0	0	0	0	1	2	1	1	1	1	1	2	1	0	0	0	1	0	0	0	0	0	0	1	1	0	1	0	1	0.571429	0.428571	0.25	0.444444
1101	44	3	11	18	1	1	50	3	3	1	3	10	17	1	3	0	2	0	1	0	3	2	2	1	0	1	1	3	0	1	1	0	0	1	1	0	1	0	1	2	2	1	1	0	1	0.428571	1.14286	1.25	0.888889
1102	34	4	12	6	1	1	37	4	2	1	1	6	6	1	3	1	0	0	0	0	1	2	1	2	0	2	1	0	0	0	1	0	0	0	1	0	0	0	1	0	0	0	0	0	1	0.142857	0.285714	0.25	0.222222
1103	35	4	14	10	3	1	35	4	3	2	3	1	6	4	2	1	0	0	0	0	1	1	2	2	1	2	2	0	1	0	1	0	0	1	0	0	0	0	0	0	0	0	0	0	0	0.142857	0	0.5	0.166667
1104	36	4	12	8	3	1	40	4	3	1	1	2	2	4	3	0	0	0	0	0	0	1	1	1	1	0	0	0	0	0	0	0	0	1	1	0	0	0	0	0	0	0	0	0	0	0	0.142857	0.25	0.111111
1105	32	4	17	16	2	2	0	0	0	3	2	5	15	2	0	1	0	1	0	0	2	2	2	1	0	1	0	1	1	0	1	0	0	1	0	0	0	0	0	1	0	0	0	0	0	0.142857	0.142857	0.75	0.277778
1106	39	4	12	11	3	1	40	4	3	1	2	6	10	4	3	1	1	0	0	0	2	1	1	2	1	2	3	2	2	1	1	0	1	1	1	0	1	1	1	1	1	1	2	1	2	1	1.28571	1	1.11111
1107	46	2	13	23	3	1	53	2	1	3	2	10	20	3	1	0	1	0	0	1	2	2	2	2	1	1	3	0	0	0	1	1	1	0	1	0	0	1	1	1	1	1	1	0	1	0.714286	0.428571	0.75	0.611111
1108	41	4	13	12	2	1	41	4	3	1	3	6	12	1	3	1	2	0	0	0	3	1	1	1	0	1	1	0	0	0	0	0	0	1	0	0	1	1	1	1	0	0	0	0	0	0.142857	0.285714	0.5	0.277778
1109	30	4	11	5	3	1	29	4	2	2	2	3	4	4	3	0	0	0	0	0	0	1	2	2	1	0	0	2	2	1	1	0	0	1	2	0	1	1	2	2	0	0	2	2	1	0.571429	1.71429	1	1.11111
1110	35	4	12	6	1	1	37	4	3	2	1	3	3	1	3	1	0	0	0	0	1	2	2	2	0	2	1	1	1	2	1	1	1	2	1	0	2	2	2	2	1	1	1	1	1	1	1.42857	1.5	1.27778
1111	43	4	13	14	2	1	49	4	2	3	2	10	11	1	1	0	2	0	0	0	2	2	2	2	0	2	3	0	0	0	0	0	0	0	0	0	0	0	0	0	0	0	1	0	1	0.142857	0.142857	0	0.111111
1112	33	4	12	7	3	1	34	4	2	1	1	5	5	4	2	1	0	0	0	0	1	1	2	1	1	1	2	1	2	1	1	0	0	0	1	0	0	0	0	1	1	0	1	0	1	0.571429	0.571429	0.5	0.555556
1113	41	4	13	15	2	1	42	4	2	1	1	13	13	3	3	0	0	1	0	0	1	1	1	2	1	1	1	0	0	0	1	0	0	1	0	0	0	0	1	1	0	0	0	0	0	0	0.142857	0.75	0.222222
1114	32	4	15	4	3	1	32	4	3	2	1	2	2	2	2	1	0	0	0	0	1	1	2	1	0	2	3	1	1	0	1	0	0	1	1	0	0	0	1	0	1	1	0	0	1	0.428571	0.428571	0.75	0.5
1115	21	2	13	2	1	1	23	1	1	3	1	2	2	1	1	0	0	0	0	0	0	2	2	2	0	0	0	1	0	0	0	1	0	1	1	0	0	1	1	1	0	0	0	0	0	0.285714	0.428571	0.5	0.388889
1116	43	4	13	20	3	1	43	4	3	1	4	10	19	3	3	0	1	1	1	1	4	1	2	2	1	1	1	1	0	1	0	0	0	1	0	0	1	1	1	1	1	1	1	0	0	0.285714	0.714286	0.75	0.555556
1117	32	3	12	9	1	1	38	4	3	1	2	3	8	1	3	1	1	0	0	0	2	2	1	2	0	1	1	1	0	0	1	0	0	1	0	0	1	0	0	1	0	1	0	1	0	0	0.428571	1	0.388889
1118	35	4	4	13	3	1	37	4	3	1	3	1	12	3	3	0	2	0	0	0	2	1	2	2	1	1	1	0	0	0	0	0	0	0	0	0	0	0	0	0	0	0	0	0	0	0	0	0	0
1119	25	4	11	4	3	3	32	4	3	1	2	1	3	1	3	0	0	0	0	0	0	2	2	2	0	0	0	1	1	0	1	1	2	2	2	1	0	2	1	1	1	1	0	0	1	1.28571	0.571429	1.25	1
1120	30	3	13	8	2	1	36	4	3	2	2	4	7	3	3	1	0	0	0	0	1	2	2	2	1	1	1	1	0	1	1	0	0	1	1	0	2	1	1	1	0	1	1	2	1	0.285714	1.28571	1	0.833333
1121	34	4	12	8	3	1	38	4	3	1	2	1	5	1	2	1	0	0	0	0	1	1	2	2	0	1	1	1	1	0	1	1	0	1	1	0	1	1	1	1	0	0	0	0	0	0.428571	0.571429	0.75	0.555556
1122	33	4	13	11	3	1	37	4	3	1	2	1	11	3	3	0	1	0	0	0	1	1	2	2	1	1	1	0	0	0	1	0	0	1	0	0	0	0	1	1	0	1	1	0	0	0	0.285714	1	0.333333
1123	32	2	13	7	1	1	31	2	3	3	2	2	5	1	2	0	0	0	0	0	0	2	2	1	0	0	0	1	1	0	1	1	0	3	3	1	0	1	1	1	0	0	1	1	1	0.714286	1	1.25	0.944444
1124	38	4	13	12	3	1	40	3	2	2	2	10	11	4	3	0	2	0	0	0	2	1	2	2	1	1	1	2	0	0	1	0	0	0	0	0	0	0	0	0	0	1	1	0	0	0	0.428571	0.5	0.277778
1125	34	4	12	11	3	1	38	4	3	1	3	2	10	4	3	1	1	0	0	0	2	2	2	1	2	2	2	2	1	1	1	1	0	2	1	0	1	1	1	2	1	1	1	0	0	0.571429	1	1.5	0.944444
1126	29	4	13	5	3	1	31	4	3	1	2	2	5	4	2	1	0	0	0	0	1	1	2	2	1	1	1	1	1	0	1	0	0	1	1	0	0	1	1	1	1	1	0	0	0	0.428571	0.428571	1	0.555556
1127	36	4	13	13	1	1	44	4	3	2	2	7	12	1	2	0	2	0	0	0	2	2	2	1	0	1	3	1	2	0	1	0	0	1	1	0	0	1	1	1	1	1	2	0	1	0.714286	0.714286	1	0.777778
1128	34	4	12	8	3	1	35	4	3	1	2	5	7	3	2	1	1	0	0	0	2	2	2	2	1	1	2	1	1	0	0	0	0	0	0	0	0	0	0	0	0	1	1	0	0	0.142857	0.285714	0.25	0.222222
1129	35	4	12	8	3	1	35	4	3	1	3	1	7	3	3	2	0	0	0	0	2	1	1	2	1	1	1	1	1	1	2	0	0	1	1	0	0	1	1	1	0	1	1	0	0	0.285714	0.714286	1.25	0.666667
1130	36	3	13	12	1	1	45	4	3	1	3	1	11	1	2	0	2	0	0	0	2	2	2	1	0	1	3	2	1	1	1	0	0	1	1	0	1	0	1	1	0	1	1	0	0	0.142857	1	1	0.666667
1131	31	4	13	5	3	1	35	4	3	1	2	1	4	1	3	1	0	0	0	0	1	1	2	2	0	1	1	1	0	0	1	0	1	1	0	0	0	0	1	1	0	0	1	0	1	0.285714	0.428571	0.75	0.444444
1132	35	4	13	10	2	1	33	2	2	2	2	3	8	3	1	0	1	0	0	0	1	2	2	2	2	2	1	2	0	0	1	0	0	1	0	0	0	0	0	0	0	0	1	0	0	0	0.428571	0.5	0.277778
1133	29	4	15	5	1	1	30	4	2	1	1	3	3	1	3	0	0	0	0	0	0	2	2	1	0	0	0	1	1	1	2	0	1	2	1	1	1	0	2	3	1	0	3	0	2	0.857143	1.28571	1.75	1.22222
1134	38	2	12	15	1	1	43	2	3	1	3	0	14	1	2	0	1	1	0	0	2	2	2	2	0	2	1	0	0	0	0	0	0	1	1	0	0	0	1	1	0	0	0	1	0	0	0.428571	0.5	0.277778
1135	47	4	13	26	2	1	50	4	3	1	3	17	25	1	2	0	0	0	1	2	3	1	2	2	0	1	2	0	0	0	0	0	0	0	0	0	0	0	0	0	0	0	0	0	0	0	0	0	0
1136	47	4	18	22	3	1	53	4	3	2	3	10	22	2	2	0	1	1	0	1	3	2	1	1	0	2	2	1	1	0	0	1	0	1	0	0	1	0	0	1	1	1	1	0	1	0.571429	0.428571	0.75	0.555556
1137	41	4	13	15	3	1	41	4	3	1	4	2	14	4	2	1	1	1	0	0	3	1	1	1	2	2	3	0	0	0	0	0	0	0	0	0	0	0	0	0	0	0	0	0	1	0.142857	0	0	0.0555556
1138	37	4	13	14	1	1	41	4	3	1	4	2	13	1	3	0	3	0	0	0	3	1	2	1	0	1	2	1	2	0	3	2	1	3	1	0	0	1	2	2	1	0	0	0	1	1.14286	0.571429	2	1.11111
1139	29	4	23	4	3	3	29	4	3	1	1	3	3	2	2	0	0	0	0	0	0	2	2	2	0	0	0	1	0	0	1	0	0	1	0	0	2	0	1	1	0	0	1	0	0	0	0.714286	0.75	0.444444
1140	36	4	11	7	3	1	38	4	3	1	2	4	6	3	3	2	0	0	0	0	2	1	2	2	2	1	1	0	0	0	0	0	0	0	0	0	0	0	0	1	1	0	0	0	0	0.142857	0	0.25	0.111111
1141	32	4	12	5	3	1	30	4	1	2	1	4	4	4	1	0	0	0	0	0	0	2	1	1	1	0	0	0	1	0	1	0	0	3	2	1	0	1	3	1	0	0	1	0	2	0.714286	0.857143	1.25	0.888889
1142	40	4	16	14	2	1	42	3	1	3	2	8	13	3	1	0	2	0	0	0	2	2	2	2	2	2	1	1	2	3	2	3	2	1	3	0	2	3	3	3	2	0	3	1	2	2	2.28571	1.5	2
1143	28	4	11	4	3	1	31	4	3	1	1	2	2	4	2	0	0	0	0	0	0	2	2	1	1	0	0	3	1	0	1	0	0	1	0	0	0	1	1	1	0	0	1	0	0	0.285714	0.714286	0.75	0.555556
1144	27	4	13	3	3	3	25	4	3	1	1	2	2	2	3	0	0	0	0	0	0	1	2	2	0	0	0	0	0	1	1	0	0	1	0	0	0	0	1	1	0	1	1	0	0	0	0.428571	1	0.388889
1145	35	4	12	8	2	1	38	3	3	1	3	0	7	1	1	1	0	0	0	0	1	1	2	2	0	1	1	1	0	0	1	0	0	0	0	0	0	0	1	0	0	1	0	0	2	0.285714	0.285714	0.5	0.333333
1146	39	4	13	17	3	1	48	3	2	3	2	11	16	3	2	0	1	0	1	0	2	2	2	1	1	1	2	0	0	0	0	0	0	0	0	0	0	0	0	0	0	1	0	0	0	0	0	0.25	0.0555556
1147	41	4	13	18	3	1	43	4	2	3	2	13	17	3	2	0	0	1	1	0	2	2	2	1	2	2	2	1	1	0	1	0	0	0	1	0	1	0	0	1	0	1	1	0	1	0.285714	0.571429	0.75	0.5
1148	31	4	13	6	3	1	32	4	3	2	1	5	5	4	2	1	0	0	0	0	1	2	1	2	1	1	2	1	1	0	0	0	0	1	0	0	0	0	0	1	0	2	1	0	1	0.285714	0.285714	1	0.444444
1149	34	4	12	5	2	1	34	4	3	1	1	4	4	4	2	1	0	0	0	0	1	1	2	2	1	1	1	1	0	1	1	0	0	1	0	0	0	0	0	1	1	0	0	0	1	0.285714	0.285714	0.75	0.388889
1150	39	2	16	10	2	1	33	2	3	3	2	3	6	1	2	1	0	0	0	0	1	2	2	2	0	2	2	1	0	0	0	0	0	0	0	0	0	0	1	0	0	1	0	0	1	0.142857	0.285714	0.25	0.222222
1151	39	4	12	16	3	1	46	4	3	2	3	7	16	1	2	0	1	2	0	0	3	1	2	2	0	2	1	0	0	0	1	1	0	0	1	0	0	1	0	1	1	0	0	0	0	0.428571	0.142857	0.5	0.333333
1152	32	4	12	8	1	1	37	4	3	1	2	4	6	1	3	2	0	0	0	0	2	1	2	2	0	1	1	0	0	0	1	0	0	0	0	0	0	0	0	0	0	0	0	0	0	0	0	0.25	0.0555556
1153	43	4	13	17	3	1	49	4	3	1	2	12	16	1	3	0	1	0	1	0	2	2	2	2	0	1	1	1	0	0	0	0	0	0	0	0	1	1	0	1	0	0	1	0	0	0.142857	0.428571	0.25	0.277778
1154	38	4	13	6	2	1	58	4	3	2	3	5	16	1	3	0	1	0	1	0	2	1	2	2	0	1	3	1	1	0	1	0	0	0	0	0	0	0	3	1	0	0	0	0	0	0.142857	0.571429	0.5	0.388889
1155	30	4	13	5	2	3	30	4	3	2	1	4	4	1	2	1	0	0	0	0	1	2	2	2	0	1	1	0	1	0	0	0	0	1	0	0	0	1	0	0	0	1	0	0	0	0.285714	0	0.5	0.222222
1156	31	4	13	8	1	1	32	2	1	3	2	5	7	1	1	1	0	0	0	0	1	2	2	2	0	2	2	0	1	0	1	1	1	2	1	0	0	1	0	1	1	0	1	0	0	0.714286	0.285714	1	0.611111
1157	45	3	13	26	2	1	55	2	3	3	2	20	25	1	3	0	0	0	0	1	1	2	2	2	0	1	1	0	0	0	0	0	0	0	0	0	0	0	0	0	0	0	0	0	0	0	0	0	0
1158	45	3	13	26	2	1	55	2	3	3	2	20	25	1	3	0	0	0	0	1	1	2	2	2	0	1	1	0	0	0	0	0	0	0	0	0	0	0	0	0	0	0	0	0	0	0	0	0	0
1159	36	4	3	7	3	1	42	4	2	3	2	2	6	3	3	1	0	0	0	0	1	2	2	2	1	1	1	1	1	1	1	0	0	0	0	0	0	0	1	1	0	0	0	0	1	0.285714	0.428571	0.5	0.388889
1160	45	2	35	20	1	1	47	4	3	1	4	9	19	1	3	0	1	0	1	0	2	2	2	2	0	2	1	1	1	1	2	0	1	2	1	1	1	1	1	1	1	0	3	1	2	1	1.28571	1.25	1.16667
1161	41	3	13	19	2	1	47	4	3	1	2	15	18	1	3	0	0	1	1	0	2	1	2	2	0	1	1	1	0	0	1	0	0	1	1	0	0	0	0	0	0	0	0	0	0	0	0.285714	0.5	0.222222
1162	43	4	13	17	3	1	44	4	3	1	2	13	16	3	3	0	1	0	1	0	2	1	2	1	1	2	3	0	0	1	0	0	0	0	0	0	1	0	1	1	2	1	1	1	2	0.571429	0.714286	0.5	0.611111
1163	32	4	13	5	2	1	33	4	3	1	1	4	4	3	2	1	0	0	0	0	1	2	2	1	2	2	3	0	1	1	2	1	1	2	1	1	1	1	1	1	0	1	2	0	1	0.857143	0.857143	1.5	1
1164	46	4	13	22	2	1	48	4	1	2	3	15	19	1	3	0	0	1	2	0	3	2	2	1	0	1	3	0	1	2	1	0	0	0	0	0	2	0	0	1	0	0	1	1	0	0.142857	0.857143	0.5	0.5
1165	27	4	13	2	3	1	33	2	3	2	1	2	2	4	2	0	0	0	0	0	0	2	2	1	1	0	0	1	0	0	1	1	0	3	0	0	1	1	2	1	0	0	0	1	0	0.285714	0.714286	1.25	0.666667
1166	28	4	13	3	3	1	29	4	3	1	1	2	2	2	3	0	0	0	0	0	0	1	1	2	0	0	0	1	1	0	1	0	0	1	0	0	0	0	1	0	0	0	0	0	0	0.142857	0.285714	0.5	0.277778
1167	39	4	13	14	3	1	44	4	3	2	2	9	14	3	2	0	1	1	0	0	2	2	2	2	2	2	3	1	1	3	3	0	0	3	3	1	0	1	3	3	1	1	3	0	1	0.714286	1.85714	2.5	1.55556
1168	34	4	16	8	3	3	38	4	3	1	1	5	5	3	2	1	0	0	0	0	1	1	2	1	1	1	2	0	0	0	1	0	1	1	0	0	1	0	0	1	0	0	0	0	0	0.142857	0.142857	0.75	0.277778
1169	35	2	13	13	2	2	38	2	1	3	1	12	12	3	1	0	1	0	0	0	1	2	2	2	2	2	0	3	1	1	1	1	1	1	2	2	0	2	2	2	1	1	2	0	1	1.28571	1.42857	1.25	1.33333
1170	40	4	13	13	3	1	34	4	3	2	1	12	12	1	3	0	1	0	0	0	1	1	2	2	0	1	2	0	1	0	2	0	0	3	1	0	1	0	1	2	0	1	0	0	1	0.285714	0.428571	2	0.722222
1171	31	4	11	4	1	1	29	4	3	1	2	2	3	1	3	0	0	0	0	0	0	1	2	2	0	0	0	0	1	0	1	0	0	1	0	0	1	0	0	1	0	0	0	0	0	0.142857	0.142857	0.75	0.277778
1172	38	4	13	13	2	3	40	4	1	1	2	8	12	3	1	0	2	0	0	0	2	2	2	1	2	2	3	0	0	0	0	0	0	1	1	0	0	0	1	1	0	0	1	0	0	0	0.428571	0.5	0.277778
1173	31	4	11	9	2	1	31	4	2	2	4	1	8	1	3	1	1	0	0	0	2	2	2	2	0	2	2	1	1	0	0	0	1	1	0	1	0	1	1	1	1	1	1	1	1	0.857143	0.571429	0.75	0.722222
1174	26	4	13	3	1	1	32	3	3	2	2	1	2	1	3	0	0	0	0	0	0	2	2	2	0	0	0	1	1	0	0	0	0	2	0	0	0	0	0	1	0	1	1	0	0	0.142857	0.285714	1	0.388889
1175	37	2	11	14	1	1	37	4	3	1	4	1	13	1	2	0	1	1	0	0	2	2	2	2	0	1	1	2	1	0	1	0	0	1	0	0	0	0	1	1	1	0	1	0	1	0.428571	0.571429	0.75	0.555556
1176	48	4	13	16	1	1	48	4	1	3	2	11	13	1	1	0	2	0	0	0	2	2	2	2	0	2	2	0	1	0	1	0	0	1	0	0	1	0	1	1	1	0	0	0	0	0.285714	0.285714	0.75	0.388889
1177	37	4	13	13	1	1	37	4	3	1	2	8	11	1	3	0	2	0	0	0	2	2	2	1	0	1	1	0	0	0	1	0	0	1	0	0	0	0	0	0	1	1	0	0	0	0.142857	0	0.75	0.222222
1178	37	4	13	10	1	1	38	4	2	3	3	1	10	1	1	0	2	0	0	0	2	2	2	2	0	2	3	1	2	1	3	2	3	2	2	1	2	2	2	2	1	1	1	1	1	1.71429	1.42857	2	1.66667
1179	46	4	11	18	1	1	46	4	1	3	3	9	17	1	1	0	2	0	1	0	3	2	2	2	0	1	2	1	0	0	0	0	0	1	1	0	0	0	1	1	1	1	0	0	0	0.142857	0.428571	0.75	0.388889
1180	29	4	10	3	3	1	29	4	3	2	1	2	2	3	3	0	0	0	0	0	0	2	2	2	1	0	0	0	1	0	1	0	0	1	0	0	0	0	1	1	1	2	0	0	1	0.428571	0.142857	1.25	0.5
1181	30	4	15	5	2	1	35	4	2	3	2	1	3	3	3	0	0	0	0	0	0	1	2	2	2	0	0	0	0	0	0	0	0	0	0	0	0	0	0	0	0	0	0	0	2	0.285714	0	0	0.111111
1182	30	3	23	7	3	1	31	3	3	2	2	5	6	4	2	1	0	0	0	0	1	2	2	1	2	2	3	1	1	0	2	0	0	1	1	0	1	1	1	0	0	0	1	0	0	0.285714	0.714286	0.75	0.555556
1183	29	4	11	8	2	1	34	4	3	2	2	3	7	1	3	0	0	0	0	0	0	2	2	2	0	0	0	1	1	0	1	0	0	2	1	0	0	0	1	1	1	0	0	0	0	0.285714	0.428571	1	0.5
1184	32	4	13	6	3	1	32	3	3	2	2	2	5	4	2	1	0	0	0	0	1	1	2	2	0	3	3	0	2	0	1	1	2	1	1	1	0	1	1	1	1	1	1	0	1	1.28571	0.428571	1	0.888889
1185	34	4	35	9	1	1	34	4	3	2	2	5	8	1	3	1	1	0	0	0	2	2	2	2	0	1	1	3	0	0	1	0	0	1	0	0	0	1	1	0	0	1	0	0	0	0.142857	0.571429	0.75	0.444444
1186	41	4	13	14	3	1	44	4	2	2	1	13	13	2	3	0	1	0	0	0	1	1	2	1	0	1	2	1	2	1	0	1	0	0	1	0	0	1	0	1	0	0	0	0	1	0.714286	0.428571	0.25	0.5
1187	41	4	13	15	3	3	41	3	3	1	1	14	14	4	2	0	0	1	0	0	1	2	1	2	1	1	1	1	1	0	1	1	1	1	1	1	1	1	2	1	1	1	1	1	2	1.14286	1	1	1.05556
1188	27	4	14	2	1	1	33	4	1	3	1	1	1	1	1	0	0	0	0	0	0	2	2	2	0	0	0	0	0	0	0	0	0	1	1	0	0	0	0	1	1	0	0	0	1	0.285714	0.142857	0.5	0.277778
1189	37	2	13	18	2	1	47	4	2	3	4	1	16	1	3	0	1	2	0	0	3	1	2	2	0	2	1	0	1	1	1	0	0	1	1	0	0	0	1	0	0	0	0	0	0	0.142857	0.428571	0.5	0.333333
1190	38	4	13	15	2	1	37	2	2	2	3	6	14	3	3	1	1	1	0	0	3	2	2	2	1	1	1	1	0	0	0	0	0	1	0	0	0	0	0	1	1	0	0	0	1	0.285714	0.142857	0.5	0.277778
1191	39	4	4	13	3	1	48	4	2	1	1	12	12	3	3	0	1	0	0	0	1	2	2	2	1	1	1	1	1	0	1	0	0	1	0	0	0	0	0	1	1	2	0	0	0	0.285714	0.142857	1.25	0.444444
1192	35	4	11	13	3	3	37	3	3	1	2	1	11	4	2	0	1	0	0	0	1	2	1	1	1	1	3	0	0	0	0	0	0	0	0	0	0	0	1	1	0	0	1	0	0	0	0.285714	0.25	0.166667
1193	41	4	12	16	3	1	46	4	2	2	2	15	15	3	1	0	0	0	2	0	2	2	2	2	1	1	1	2	0	0	1	1	0	0	1	0	1	1	2	2	1	1	1	1	1	0.571429	1.14286	1	0.888889
1194	38	3	12	17	1	1	45	2	1	3	2	8	16	1	1	0	1	0	1	0	2	2	2	1	0	2	3	3	1	1	1	1	2	1	1	1	2	1	1	1	0	1	0	1	2	1.14286	1.28571	1	1.16667
1195	36	4	11	10	3	1	36	4	2	3	2	4	9	3	3	1	1	0	0	0	2	1	1	2	1	1	2	1	1	0	1	0	0	0	1	0	0	0	1	0	0	1	1	1	1	0.285714	0.714286	0.5	0.5
1196	34	4	13	8	2	1	42	4	2	3	1	6	6	1	3	1	0	0	0	0	1	2	2	2	0	1	1	1	2	1	1	2	1	3	1	1	1	1	0	0	0	0	1	0	0	1	0.714286	1	0.888889
1197	29	4	14	6	2	1	31	4	3	2	1	5	5	1	2	1	0	0	0	0	1	1	2	1	0	1	2	1	1	1	2	0	1	1	2	1	1	1	2	1	0	2	1	0	0	0.571429	1.14286	1.5	1
1198	48	3	12	21	3	1	51	3	3	1	2	17	21	3	3	0	0	0	1	1	2	1	1	1	2	2	2	1	1	0	3	1	1	1	2	1	1	1	2	3	1	0	2	0	1	1	1.14286	1.75	1.22222
1199	38	4	13	13	2	1	39	4	3	1	2	5	10	1	3	0	1	0	0	0	1	2	2	2	0	2	1	2	1	1	1	0	1	1	1	0	0	1	1	1	1	1	0	0	1	0.714286	0.714286	1	0.777778
1200	42	4	19	12	2	1	49	4	2	1	2	3	10	2	3	0	1	0	0	0	1	1	2	1	0	1	1	0	0	1	1	0	0	1	1	0	0	0	0	0	0	0	0	0	1	0.142857	0.285714	0.5	0.277778
1201	35	4	20	9	3	1	35	4	3	2	3	3	8	4	2	0	1	0	0	0	1	1	2	2	2	2	2	0	2	1	2	1	1	2	2	1	1	1	1	1	2	1	1	0	1	1.28571	0.857143	1.5	1.16667
1202	50	4	13	21	2	1	60	4	3	1	3	12	20	4	3	0	1	1	0	1	3	2	1	2	2	2	3	0	0	0	1	0	0	1	1	0	1	0	0	1	0	1	0	0	0	0	0.285714	1	0.333333
1203	31	4	21	3	3	1	31	4	3	1	2	0	2	2	2	0	0	0	0	0	0	2	2	2	0	0	0	0	0	0	0	0	0	0	0	0	0	0	0	0	0	0	1	0	0	0	0.142857	0	0.0555556
1204	46	3	12	21	1	1	51	4	3	1	2	17	19	1	3	0	0	0	1	1	2	2	2	2	0	2	2	0	0	0	1	0	0	0	0	0	0	0	0	0	0	0	0	0	0	0	0	0.25	0.0555556
1205	31	4	12	4	3	1	33	4	3	1	1	1	1	3	2	0	0	0	0	0	0	1	2	2	1	0	0	0	1	0	2	0	0	2	1	0	1	1	2	1	0	1	0	0	1	0.428571	0.571429	1.5	0.722222
1206	35	4	1	8	3	1	36	4	3	2	2	3	6	3	2	1	0	0	0	0	1	2	2	2	1	1	3	1	0	0	1	0	0	1	0	0	0	0	0	0	0	1	0	0	1	0.142857	0.142857	0.75	0.277778
1207	30	4	13	3	3	1	33	4	3	3	1	2	2	3	3	0	0	0	0	0	0	2	2	2	1	0	0	2	1	0	3	0	1	3	3	1	1	1	2	2	1	2	3	0	2	1	1.57143	2.5	1.55556
1208	32	4	13	6	1	1	30	4	2	2	2	2	5	1	3	0	0	0	0	0	0	2	2	1	0	0	0	0	1	1	0	0	1	1	0	0	0	1	1	0	0	1	1	0	0	0.428571	0.428571	0.5	0.444444
1209	35	4	12	10	2	1	44	4	1	3	1	0	7	1	1	1	0	0	0	0	1	2	2	1	0	2	2	3	1	1	0	0	0	1	1	0	0	1	0	0	1	0	0	0	1	0.571429	0.714286	0.25	0.555556
1210	44	4	13	14	3	1	41	4	3	2	1	12	12	3	3	0	1	0	0	0	1	2	2	2	1	1	1	1	1	0	1	1	1	1	2	1	1	1	1	0	1	1	1	0	1	1	0.857143	0.75	0.888889
1211	28	4	13	7	1	1	32	4	3	3	2	2	7	1	2	1	0	0	0	0	1	1	2	1	0	1	1	0	1	0	2	1	1	2	2	1	1	2	1	1	1	1	2	0	1	1.14286	0.857143	1.5	1.11111
1212	39	4	15	15	3	1	42	3	2	3	2	12	14	2	2	0	1	1	0	0	2	1	2	2	0	3	3	1	1	0	1	0	0	1	1	0	2	1	1	3	1	1	1	0	2	0.714286	0.857143	1.5	0.944444
1213	40	4	13	14	2	1	40	4	2	3	3	5	13	1	3	0	1	1	0	0	2	2	2	2	0	1	2	1	1	1	2	1	0	2	1	0	1	2	2	2	0	1	1	1	2	0.857143	1.14286	1.75	1.16667
1214	42	4	14	16	3	1	49	4	3	2	2	14	16	4	2	0	0	2	0	0	2	2	1	2	2	2	3	0	1	1	2	1	1	1	1	0	0	2	1	1	1	1	0	0	1	1	0.428571	1.25	0.833333
1215	28	3	13	6	3	3	34	2	3	1	1	5	5	3	2	1	0	0	0	0	1	2	2	2	1	1	3	2	1	0	2	1	1	2	2	1	0	2	2	3	1	0	1	0	1	1.14286	1	1.75	1.22222
1216	32	2	21	10	1	1	39	2	3	2	4	1	9	1	2	1	1	0	0	0	2	2	2	2	0	2	2	0	0	0	0	0	0	0	0	0	0	0	0	0	2	0	0	0	0	0.285714	0	0	0.111111
1217	24	3	13	2	3	1	28	4	3	1	1	1	1	3	3	0	0	0	0	0	0	2	2	1	1	0	0	2	1	1	1	0	2	2	1	1	1	2	1	2	1	1	1	0	1	1.14286	1	1.5	1.16667
1218	30	4	13	3	1	1	28	4	3	3	1	2	2	1	3	0	0	0	0	0	0	2	2	2	0	0	0	1	0	1	1	0	0	1	0	0	1	0	1	1	0	0	0	0	0	0	0.571429	0.75	0.388889
1219	28	4	13	4	3	1	32	4	3	1	1	3	3	3	3	0	0	0	0	0	0	1	2	2	1	0	0	1	1	0	1	0	0	1	1	0	0	1	1	1	1	0	1	0	0	0.428571	0.571429	0.75	0.555556
1220	42	4	13	13	1	1	45	4	3	3	1	11	11	1	3	0	1	0	0	0	1	2	2	2	0	1	2	0	0	1	1	0	0	1	0	0	0	0	0	1	0	0	1	0	0	0	0.285714	0.75	0.277778
1221	47	3	16	20	1	1	49	4	2	2	4	7	18	1	3	0	3	0	1	0	4	2	2	2	0	1	3	0	1	1	1	0	0	1	0	0	1	0	0	1	1	1	0	1	2	0.571429	0.428571	1	0.611111
1222	42	3	11	20	3	1	42	2	2	3	3	13	19	3	1	0	1	0	0	0	1	2	1	1	2	2	3	1	2	1	2	1	1	1	1	0	1	1	1	1	1	1	1	1	0	0.857143	1	1.25	1
1223	53	4	13	17	3	1	51	2	2	2	1	16	16	4	1	0	0	0	1	0	1	1	2	2	2	2	2	0	1	0	1	0	1	1	0	0	0	0	0	0	0	0	0	0	0	0.285714	0	0.5	0.222222
1224	39	4	13	13	3	1	41	4	3	2	3	4	12	4	3	0	2	0	0	0	2	1	2	1	1	2	2	0	1	0	1	0	0	1	0	0	1	0	0	1	0	1	1	1	0	0.142857	0.428571	1	0.444444
1225	44	4	13	17	3	1	44	4	3	1	2	13	15	1	3	0	0	2	0	0	2	2	2	2	0	1	2	0	1	0	0	1	1	1	1	0	2	1	1	2	1	1	1	1	1	0.857143	0.857143	1	0.888889
1226	38	3	11	8	2	1	39	3	2	2	4	2	17	1	2	1	1	0	0	0	2	1	2	2	0	1	3	1	1	1	1	1	1	2	1	1	1	1	1	1	1	1	1	1	1	1	1	1.25	1.05556
1227	57	4	12	24	2	2	0	0	0	3	2	20	22	1	0	0	0	0	0	1	1	2	2	2	0	2	0	0	0	0	0	0	0	0	0	0	0	0	0	0	0	0	0	0	0	0	0	0	0
1228	39	4	13	12	2	1	46	4	3	1	1	9	9	3	3	0	1	0	0	0	1	2	2	2	2	2	3	0	1	0	1	0	0	1	0	0	0	1	0	1	1	0	0	0	0	0.428571	0	0.75	0.333333
1229	33	4	13	3	3	1	33	4	3	2	1	0	0	1	2	0	0	0	0	0	0	2	2	2	0	0	0	0	1	0	0	0	0	0	1	0	0	0	2	2	0	1	0	0	1	0.285714	0.428571	0.75	0.444444
1230	51	4	13	23	3	1	52	4	2	3	2	18	21	3	2	0	0	0	1	1	2	2	2	2	3	2	3	1	1	0	1	0	0	1	1	0	1	1	1	1	1	1	0	1	0	0.428571	0.714286	1	0.666667
1231	37	4	13	13	1	1	37	2	3	1	1	9	9	1	3	0	1	0	0	0	1	1	2	2	0	2	1	1	1	0	1	1	1	1	0	0	0	1	1	2	1	1	1	0	1	0.857143	0.428571	1.25	0.777778
1232	45	4	23	21	1	1	51	2	1	2	3	8	19	1	1	0	2	0	0	1	3	2	2	2	0	1	1	0	0	0	1	0	0	1	0	0	1	0	0	0	0	1	1	0	0	0	0.285714	0.75	0.277778
1233	32	4	13	4	2	1	29	4	3	2	2	1	3	3	3	1	0	0	0	0	1	2	2	1	1	2	2	0	1	0	1	0	1	1	0	0	0	1	1	0	1	0	0	0	2	0.857143	0.142857	0.5	0.5
1234	27	4	13	2	3	3	29	4	3	1	1	1	1	4	3	0	0	0	0	0	0	1	2	1	1	0	0	0	0	0	1	0	0	1	1	0	0	0	1	0	1	0	1	0	1	0.285714	0.428571	0.5	0.388889
1235	29	4	15	5	1	1	30	4	2	1	1	3	3	1	3	0	0	0	0	0	0	2	2	1	0	0	0	1	1	1	2	0	1	2	1	1	1	0	2	3	1	0	3	0	2	0.857143	1.28571	1.75	1.22222
1236	33	4	11	8	3	1	33	4	3	1	2	4	7	3	3	2	0	0	0	0	2	1	1	2	1	1	1	1	2	0	1	0	3	1	0	0	2	3	3	0	0	0	0	1	0	1.14286	1	0.5	0.944444
1237	35	3	13	11	3	1	35	3	3	1	2	6	9	3	3	1	1	0	0	0	2	1	2	2	2	2	1	1	1	0	1	1	0	1	1	0	1	1	1	1	1	1	1	0	1	0.714286	0.714286	1	0.777778
1238	36	4	13	10	1	1	36	4	3	1	2	5	10	1	3	0	1	0	0	0	1	2	2	2	0	1	1	1	0	0	1	0	0	1	0	0	0	1	0	1	0	2	1	0	0	0.142857	0.285714	1.25	0.444444
1239	37	4	26	11	1	1	39	4	3	3	1	1	1	1	3	0	0	0	0	0	0	1	2	2	0	0	0	0	0	1	0	0	0	1	0	0	0	0	0	1	0	1	0	0	2	0.285714	0.142857	0.75	0.333333
1240	30	4	13	3	2	1	34	3	3	2	1	2	2	1	2	0	0	0	0	0	0	2	2	2	0	0	0	1	1	1	2	0	1	3	3	0	1	1	1	2	1	2	1	0	1	0.714286	1.14286	2.25	1.22222
1241	38	4	13	15	3	1	41	4	3	2	1	11	11	3	3	0	1	0	0	0	1	2	2	2	1	1	2	1	0	0	0	0	0	0	0	0	1	0	0	0	0	0	0	0	0	0	0.285714	0	0.111111
1242	41	3	13	15	1	1	40	4	3	2	2	9	11	1	3	0	2	0	0	0	2	2	2	1	0	1	1	1	1	1	1	0	1	1	2	0	0	0	1	1	0	1	1	0	1	0.428571	0.857143	1	0.722222
1243	39	4	13	9	3	1	36	4	3	2	2	3	7	2	2	0	1	0	0	0	1	1	2	1	0	2	2	0	0	0	1	0	0	0	0	0	0	0	0	1	0	0	0	0	0	0	0	0.5	0.111111
1244	32	4	13	5	2	1	33	4	3	1	1	4	4	3	2	1	0	0	0	0	1	2	2	1	2	2	3	0	1	1	2	1	1	2	1	1	1	1	1	1	0	1	2	0	1	0.857143	0.857143	1.5	1
1245	57	4	2	32	3	1	58	4	3	1	2	24	29	4	3	0	0	0	0	2	2	2	2	2	2	2	1	0	0	0	0	0	0	0	0	0	0	0	1	0	0	0	0	0	0	0	0.142857	0	0.0555556
1246	33	4	13	6	1	1	37	2	2	3	2	1	6	1	2	1	0	0	0	0	1	2	1	1	0	2	3	2	0	0	1	0	0	1	0	0	0	1	0	1	0	0	1	0	1	0.285714	0.428571	0.75	0.444444
1247	51	3	15	18	2	1	50	2	2	3	2	15	17	4	3	0	0	1	1	0	2	2	2	2	2	2	2	0	0	0	0	1	0	0	0	0	0	0	0	0	0	0	0	0	0	0.142857	0	0	0.0555556
1248	42	4	12	15	3	1	43	3	3	1	2	9	14	3	3	0	1	1	0	0	2	1	1	2	2	2	2	0	0	0	1	1	0	1	1	0	0	0	0	1	0	0	1	0	0	0.142857	0.285714	0.75	0.333333
1249	35	4	12	8	1	1	36	4	2	2	3	1	7	1	2	1	0	0	0	0	1	2	2	1	0	1	1	0	0	0	0	0	0	0	0	0	0	0	0	1	0	1	0	0	0	0	0	0.5	0.111111
1250	53	4	13	26	3	1	54	4	3	1	3	17	25	3	3	0	0	0	1	1	2	1	2	2	1	1	2	0	0	0	1	0	0	1	0	0	1	0	0	0	0	0	0	0	0	0	0.142857	0.5	0.166667
1251	57	3	13	30	1	1	57	3	1	3	3	17	28	1	1	0	0	1	1	0	2	2	2	1	0	1	1	1	1	0	0	0	0	1	1	0	2	1	1	1	0	1	1	0	0	0.285714	0.857143	0.75	0.611111
1252	35	4	12	8	3	3	45	4	3	1	1	7	7	3	2	0	1	0	0	0	1	1	1	1	1	1	3	1	0	0	1	0	0	0	0	0	0	0	0	2	0	0	0	1	0	0	0.285714	0.75	0.277778
1253	42	3	13	19	3	1	49	4	3	2	2	12	18	3	2	0	1	0	1	0	2	2	2	2	1	1	1	1	1	0	1	0	0	1	0	0	0	0	0	1	1	1	0	0	0	0.285714	0.142857	1	0.388889
1254	35	4	11	12	2	1	41	4	3	1	3	3	10	1	2	0	2	0	0	0	2	1	2	1	0	1	2	1	0	0	0	0	0	0	0	0	0	0	0	0	0	0	0	0	0	0	0.142857	0	0.0555556
1255	32	4	35	12	1	1	37	4	3	1	3	5	11	1	2	1	2	0	0	0	3	2	2	1	0	1	1	0	0	0	0	0	0	0	0	0	0	0	0	1	0	1	0	0	0	0	0	0.5	0.111111
1256	31	4	11	2	3	1	34	4	1	1	1	1	1	3	1	0	0	0	0	0	0	1	2	2	1	0	0	3	2	1	1	1	1	1	1	0	1	1	1	2	1	1	3	1	0	0.857143	1.57143	1.25	1.22222
1257	46	4	13	16	1	3	44	4	3	1	2	11	15	1	2	0	1	1	0	0	2	2	2	1	0	1	3	1	0	1	1	1	0	1	0	0	1	0	1	1	0	0	0	0	1	0.285714	0.571429	0.75	0.5
1258	32	4	13	9	2	1	32	4	2	2	3	1	8	3	3	1	1	0	0	0	2	2	2	1	1	1	2	1	0	1	0	0	0	1	1	0	0	0	2	1	0	0	1	0	0	0	0.857143	0.5	0.444444
1259	42	2	13	18	2	1	43	4	3	1	3	7	13	1	2	1	2	0	0	0	3	2	2	2	0	1	2	0	1	0	0	0	0	0	0	0	0	0	0	0	0	0	0	0	0	0.142857	0	0	0.0555556
1260	36	4	12	11	3	1	38	4	3	1	3	3	9	4	2	1	2	0	0	0	3	1	1	2	2	1	3	2	1	1	2	0	0	2	2	0	1	1	2	1	1	1	1	0	1	0.571429	1.28571	1.5	1.05556
1261	40	4	12	11	3	1	41	4	3	1	1	10	10	3	3	0	1	0	0	0	1	1	2	1	1	1	2	0	0	0	1	0	0	1	1	0	0	0	0	1	0	0	1	0	0	0	0.285714	0.75	0.277778
1262	35	4	13	6	2	1	35	4	2	2	2	2	5	1	3	1	0	0	0	0	1	1	2	1	0	2	2	1	0	0	1	0	0	1	0	0	0	1	1	1	0	0	1	1	0	0.142857	0.571429	0.75	0.444444
1263	30	4	13	3	1	1	31	4	3	2	1	2	2	1	3	0	0	0	0	0	0	2	2	2	0	0	0	2	2	0	2	1	2	2	1	2	1	1	1	1	2	2	1	0	1	1.57143	0.857143	1.75	1.33333
1264	39	4	12	9	3	3	42	4	3	2	2	6	8	3	3	1	1	0	0	0	2	1	2	1	1	1	3	2	0	0	1	0	0	1	0	0	0	0	0	0	0	0	0	1	1	0.142857	0.428571	0.5	0.333333
1265	39	4	12	8	2	1	40	4	3	1	1	8	7	1	3	1	0	0	0	0	1	2	2	2	0	1	2	1	1	0	1	1	0	1	1	0	1	0	1	1	1	1	0	0	0	0.428571	0.571429	1	0.611111
1266	53	4	13	24	2	2	0	0	0	3	2	14	16	4	0	0	0	1	1	0	2	2	2	2	0	1	0	0	0	0	1	0	0	1	0	0	0	0	0	1	0	1	0	0	1	0.142857	0	1	0.277778
1267	58	2	26	42	2	2	0	0	0	3	5	19	41	1	0	0	0	0	0	0	0	2	2	1	0	0	0	0	1	0	1	1	1	1	0	0	1	1	1	0	1	0	0	1	0	0.714286	0.428571	0.5	0.555556
1268	44	4	13	20	1	1	48	4	3	1	1	19	19	1	2	0	0	0	1	0	1	2	2	2	0	1	1	1	1	0	1	0	0	1	0	0	1	0	1	1	1	0	1	0	0	0.285714	0.571429	0.75	0.5
1269	35	4	11	11	3	1	37	4	3	1	3	1	10	4	2	0	2	0	0	0	2	1	2	2	1	1	3	1	0	0	0	0	0	1	0	0	0	1	1	1	0	1	1	1	1	0.285714	0.571429	0.75	0.5
1270	35	4	13	11	2	1	37	4	3	1	3	1	10	3	3	1	1	0	0	0	2	1	2	2	1	1	1	0	0	0	0	0	0	1	0	0	0	0	0	0	0	0	0	0	0	0	0	0.25	0.0555556
1271	37	3	12	18	3	1	40	3	3	1	4	9	17	1	3	0	2	1	1	0	4	2	2	2	0	1	1	1	1	1	1	1	1	1	1	1	1	1	1	1	1	1	1	1	1	1	1	1	1
1272	37	4	12	10	3	1	37	4	3	1	2	6	8	3	3	1	1	0	0	0	2	1	1	2	2	2	1	1	0	0	1	0	1	1	1	0	1	2	3	3	1	1	1	1	1	0.714286	1.14286	1.5	1.05556
1273	29	4	18	4	3	1	30	4	3	3	1	3	3	3	2	0	0	0	0	0	0	2	2	2	1	0	0	1	1	0	0	1	0	1	0	0	0	0	0	1	1	0	0	0	1	0.571429	0.142857	0.5	0.388889
1274	30	4	13	9	1	1	33	4	3	3	2	2	8	1	3	1	1	0	0	0	2	2	2	2	0	2	3	1	1	0	2	0	0	3	1	0	0	1	1	1	1	2	0	0	1	0.571429	0.428571	2	0.833333
1275	28	4	13	1	2	1	28	4	3	2	1	0	0	1	2	0	0	0	0	0	0	2	2	1	0	0	0	1	1	0	0	0	0	1	2	0	0	1	2	1	0	0	1	0	0	0.285714	0.857143	0.5	0.555556
1276	28	4	16	6	2	1	32	4	3	3	1	5	5	1	3	0	0	0	0	0	0	2	2	2	0	0	0	1	0	0	1	0	0	1	1	0	0	0	0	1	0	1	0	0	0	0	0.285714	1	0.333333
1277	36	3	14	12	2	1	45	4	3	3	2	9	11	3	2	0	2	0	0	0	2	2	2	1	1	1	1	0	0	0	1	0	0	0	0	0	1	0	1	0	0	0	1	0	0	0	0.428571	0.25	0.222222
1278	40	4	13	13	3	1	42	2	2	2	2	8	10	2	3	0	2	0	0	0	2	2	2	2	0	2	1	1	1	3	0	0	1	3	1	1	1	1	1	2	3	1	2	1	3	1.42857	1.42857	1.5	1.44444
1279	28	4	13	2	2	1	29	4	3	2	1	0	0	3	2	0	0	0	0	0	0	2	1	1	1	0	0	0	0	0	1	0	0	1	0	0	0	0	0	2	0	1	0	0	0	0	0	1.25	0.277778
1280	28	2	13	9	1	1	33	3	3	2	4	2	8	1	2	0	1	0	0	0	1	2	2	1	0	1	2	1	1	0	1	0	1	1	0	0	1	1	1	1	0	1	0	0	0	0.428571	0.428571	1	0.555556
1281	28	4	14	4	1	3	31	3	3	2	1	0	3	1	2	0	0	0	0	0	0	2	2	2	0	0	0	2	0	0	2	0	0	1	1	0	0	1	1	2	0	1	1	0	1	0.285714	0.714286	1.5	0.722222
1282	27	4	13	2	3	3	26	4	3	1	1	1	1	3	2	0	0	0	0	0	0	1	2	2	2	0	0	0	1	1	2	0	0	1	1	0	1	0	1	1	1	1	1	0	1	0.428571	0.714286	1.25	0.722222
1283	39	4	11	8	3	1	37	4	3	3	1	6	6	3	3	1	0	0	0	0	1	2	2	2	1	1	3	1	1	0	1	1	1	1	1	0	2	1	1	2	1	2	1	1	1	0.857143	1	1.5	1.05556
1284	45	4	16	22	3	3	47	4	3	1	2	8	21	3	2	0	1	0	0	1	2	1	2	2	1	1	1	0	0	0	0	0	0	1	1	0	0	1	1	1	0	0	0	1	0	0.142857	0.428571	0.5	0.333333
1285	38	4	13	13	1	1	40	4	3	1	1	9	9	1	2	0	1	0	0	0	1	2	2	2	0	1	2	0	0	0	1	0	0	1	0	0	0	0	0	1	0	0	0	0	0	0	0	0.75	0.166667
1286	32	4	13	4	2	1	43	4	3	2	1	2	2	1	3	0	0	0	0	0	0	1	2	2	0	0	0	1	0	0	2	0	0	3	1	0	0	1	1	0	1	0	1	0	0	0.285714	0.571429	1.25	0.611111
1287	27	4	13	1	3	3	25	4	2	3	1	0	0	3	2	0	0	0	0	0	0	2	2	1	1	0	0	0	2	0	1	0	0	3	2	0	0	1	2	2	0	0	0	0	0	0.428571	0.571429	1.5	0.722222
1288	36	4	9	9	3	1	37	4	3	3	2	4	8	3	3	1	1	0	0	0	2	2	2	2	1	1	1	0	0	0	0	0	0	0	0	0	0	0	0	0	0	0	0	0	0	0	0	0	0
1289	33	4	12	7	2	1	40	4	1	2	1	5	5	4	1	1	0	0	0	0	1	1	2	1	1	1	1	2	1	0	0	0	3	2	0	0	0	1	1	3	0	3	1	0	0	0.714286	0.571429	2	0.944444
1290	48	4	14	15	3	3	49	3	3	2	1	12	12	3	2	0	1	0	0	0	1	1	2	2	2	2	2	0	0	0	1	0	0	1	0	0	0	0	0	0	0	0	0	0	0	0	0	0.5	0.111111
1291	41	4	11	17	2	1	42	3	3	2	2	13	16	1	1	0	0	1	1	0	2	2	1	1	0	1	3	1	3	0	3	0	0	2	0	0	0	1	1	2	1	2	1	0	0	0.714286	0.428571	2.25	0.944444
1292	43	4	12	19	1	1	53	3	3	1	4	10	18	1	3	0	2	0	2	0	4	2	2	1	0	1	3	2	2	0	2	0	1	1	2	0	0	2	1	1	1	1	1	1	1	1	1	1.25	1.05556
1293	39	4	12	13	3	1	46	4	2	3	1	12	12	3	3	0	1	0	0	0	1	1	2	1	1	1	1	1	0	0	0	0	0	1	0	0	0	0	0	0	0	0	0	0	0	0	0.142857	0.25	0.111111
1294	25	4	13	3	1	3	26	4	3	1	1	2	2	1	2	0	0	0	0	0	0	2	2	1	0	0	0	1	1	0	1	0	0	1	0	0	0	0	1	1	0	0	1	0	0	0.142857	0.428571	0.75	0.388889
1295	35	4	13	7	3	1	44	4	3	1	3	5	16	3	3	1	0	1	1	0	3	2	2	2	1	2	1	1	0	1	1	0	0	1	0	0	1	0	0	1	0	1	1	1	0	0	0.714286	1	0.5
1296	30	4	11	8	2	1	31	4	3	2	1	4	4	1	3	0	0	0	0	0	0	2	2	2	0	0	0	0	0	0	1	0	0	1	1	0	1	0	1	1	1	1	1	0	1	0.285714	0.571429	1	0.555556
1297	36	4	12	9	2	1	38	4	3	2	2	2	6	1	2	1	0	0	0	0	1	2	2	2	0	2	2	1	0	0	1	0	0	1	0	0	1	0	0	0	1	0	1	1	0	0.142857	0.571429	0.5	0.388889
1298	37	4	12	11	3	1	40	4	3	1	2	8	10	3	3	0	2	0	0	0	2	1	2	1	1	1	2	0	0	0	0	0	0	1	0	0	0	0	1	1	0	0	0	1	0	0	0.285714	0.5	0.222222
1299	30	4	9	4	1	1	31	4	2	3	2	2	3	1	2	0	0	0	0	0	0	2	1	2	0	0	0	0	0	0	1	1	0	3	1	0	1	1	1	2	1	1	1	1	1	0.571429	0.714286	1.75	0.888889
1300	33	4	13	4	1	1	48	4	2	3	1	3	3	1	3	0	0	0	0	0	0	2	2	2	0	0	0	0	1	0	1	1	0	2	0	0	0	0	0	1	1	1	1	0	0	0.428571	0.142857	1.25	0.5
1301	41	4	13	14	2	1	41	4	2	1	2	9	11	3	3	0	2	0	0	0	2	2	2	1	1	1	2	0	0	0	0	0	0	1	0	0	1	1	0	0	1	1	0	0	0	0.285714	0.142857	0.5	0.277778
1302	28	4	13	7	3	1	32	4	1	3	2	5	5	3	1	0	0	0	0	0	0	2	2	2	2	0	0	1	0	0	1	1	0	2	0	1	0	1	0	1	0	0	0	0	1	0.571429	0.142857	1	0.5
1303	44	3	12	16	3	1	44	4	3	1	3	7	15	3	3	0	2	1	0	0	3	1	2	2	2	2	1	1	0	0	1	0	0	1	0	0	0	0	0	1	0	0	1	0	1	0.142857	0.285714	0.75	0.333333
1304	41	4	12	16	1	1	42	4	3	2	3	10	15	1	3	0	1	1	0	0	2	2	2	1	0	2	1	0	1	0	2	1	1	3	2	1	0	1	1	2	1	1	1	0	1	1	0.571429	2	1.05556
1305	29	4	12	8	1	1	31	4	3	1	1	6	6	3	3	1	0	0	0	0	1	1	2	1	1	1	2	0	1	1	1	1	0	1	1	1	1	1	0	0	1	0	1	0	2	1	0.571429	0.5	0.722222
1306	29	4	13	6	3	1	31	4	3	1	2	3	5	1	3	1	0	0	0	0	1	2	1	2	0	1	1	0	0	0	0	0	0	1	1	1	0	0	1	1	1	0	0	0	1	0.428571	0.285714	0.5	0.388889
1307	46	4	15	13	1	1	46	2	2	3	2	10	12	1	3	0	2	0	0	0	2	2	2	2	0	1	1	1	1	1	1	2	1	2	2	1	1	2	1	2	2	1	0	0	0	1.28571	0.857143	1.5	1.16667
1308	29	4	11	4	3	1	29	4	3	1	2	1	3	4	3	0	0	0	0	0	0	1	2	1	2	0	0	0	2	1	2	0	1	2	2	1	1	1	1	2	1	1	2	0	1	1	1	1.75	1.16667
1309	53	4	13	27	3	1	55	4	3	1	5	15	27	3	3	0	0	1	1	1	3	2	2	2	1	1	1	0	0	0	0	0	3	0	0	0	1	0	0	0	0	0	0	0	0	0.428571	0.142857	0	0.222222
1310	35	4	13	7	1	1	34	4	3	1	2	2	7	1	3	1	0	0	0	0	1	2	1	1	0	2	2	1	1	0	0	0	0	2	0	1	0	2	1	2	1	0	1	0	1	0.857143	0.428571	1	0.722222
1311	40	4	12	17	3	1	42	4	3	1	3	6	13	4	2	1	1	1	0	0	3	1	2	2	1	1	2	1	0	0	1	0	0	0	0	0	0	0	1	1	0	0	1	0	0	0	0.428571	0.5	0.277778
1312	37	4	12	12	3	1	37	4	3	1	2	7	11	2	3	1	1	0	0	0	2	2	1	2	0	1	1	1	1	0	1	0	0	1	1	1	0	1	1	1	1	1	1	1	1	0.714286	0.714286	1	0.777778
1313	34	4	12	11	3	1	40	4	3	1	2	6	10	3	3	1	1	0	0	0	2	1	2	1	1	1	3	0	1	0	0	0	0	0	0	0	0	1	0	1	0	0	1	0	0	0.285714	0.142857	0.25	0.222222
1314	36	4	13	9	3	1	36	4	2	1	3	1	8	2	3	1	1	0	0	0	2	2	2	1	0	1	2	2	1	0	1	0	0	1	0	0	0	0	0	1	1	1	1	1	0	0.285714	0.571429	1	0.555556
1315	42	4	12	13	1	1	42	4	3	1	3	3	10	1	2	0	2	0	0	0	2	2	2	2	0	1	1	0	2	0	2	0	0	1	3	0	2	2	2	2	1	0	2	2	1	0.857143	1.57143	1.25	1.22222
1316	46	4	11	12	3	1	46	4	2	2	2	7	11	3	1	1	1	0	0	0	2	2	2	2	2	2	3	1	1	0	1	1	0	1	1	0	1	1	1	1	0	0	0	1	1	0.571429	0.714286	0.75	0.666667
1317	51	4	11	28	3	1	56	4	3	3	4	13	27	3	3	0	0	1	0	1	2	2	2	2	1	1	1	1	0	0	1	1	0	0	0	0	1	0	0	0	0	0	0	0	0	0.142857	0.285714	0.25	0.222222
1318	37	4	12	11	2	1	42	4	3	1	3	4	10	1	3	1	2	0	0	0	3	1	2	2	0	1	2	0	0	0	2	0	0	1	0	0	0	0	0	1	0	0	0	0	0	0	0	1	0.222222
1319	45	4	12	17	1	1	45	4	2	3	4	3	17	1	3	1	1	1	1	0	4	1	1	1	0	1	2	2	1	1	1	1	0	1	0	0	1	1	0	1	0	1	1	1	0	0.428571	0.857143	1	0.722222
1320	47	3	13	17	3	1	49	3	3	1	2	12	16	3	2	0	1	0	1	0	2	1	2	1	2	2	3	0	0	1	1	0	0	1	1	0	0	0	1	0	0	0	0	1	0	0	0.571429	0.5	0.333333
1321	30	4	12	4	1	1	33	4	3	1	1	3	3	1	2	0	0	0	0	0	0	2	2	1	0	0	0	1	1	0	1	0	1	2	1	0	3	0	0	2	1	1	0	0	1	0.571429	0.714286	1.5	0.833333
1322	26	4	11	2	1	1	27	4	3	3	1	1	1	1	2	0	0	0	0	0	0	2	2	2	0	0	0	1	1	0	0	0	0	1	0	0	0	0	0	0	0	0	0	0	0	0.142857	0.142857	0.25	0.166667
1323	38	4	13	13	1	1	47	4	3	1	3	4	12	1	3	1	2	0	0	0	3	1	2	2	0	2	2	1	0	0	1	0	0	1	0	0	0	1	0	1	0	0	1	0	1	0.285714	0.285714	0.75	0.388889
1324	44	4	13	15	2	1	44	4	3	1	2	11	14	3	3	0	1	2	0	0	3	1	2	2	1	1	1	0	0	0	1	0	0	2	0	0	1	0	0	0	0	1	2	0	0	0	0.428571	1	0.388889
1325	42	4	11	14	1	1	44	4	3	2	3	5	13	1	3	1	2	0	0	0	3	2	2	1	0	1	1	0	1	0	1	0	0	1	1	0	0	1	1	1	1	1	1	0	2	0.714286	0.428571	1	0.666667
1326	49	3	12	23	2	1	49	3	2	3	4	18	22	1	2	0	0	0	1	2	3	2	1	1	0	2	1	0	0	0	0	0	0	0	0	0	0	0	0	0	0	0	0	0	0	0	0	0	0
1327	39	4	11	14	2	1	39	4	2	3	3	9	13	1	3	0	2	1	0	0	3	2	2	2	0	2	2	1	0	0	0	0	0	0	0	0	1	0	1	0	1	1	1	0	0	0.142857	0.571429	0.25	0.333333
1328	41	4	13	16	2	1	44	4	3	2	2	15	15	1	3	0	0	2	0	0	2	2	1	1	0	1	2	1	0	0	0	0	1	1	0	0	0	0	1	0	0	0	0	1	0	0.142857	0.428571	0.25	0.277778
1329	37	4	14	11	2	1	40	4	2	2	2	3	9	1	3	0	1	0	0	0	1	1	2	2	0	2	1	1	1	0	1	0	0	1	0	0	0	0	1	1	0	0	0	0	0	0.142857	0.285714	0.75	0.333333
1330	30	3	12	5	3	1	38	3	3	1	2	1	4	2	2	1	0	0	0	0	1	2	1	2	0	1	1	1	0	1	0	0	0	0	0	0	1	0	0	1	1	0	0	1	0	0.142857	0.571429	0.25	0.333333
1331	38	4	13	14	2	1	47	4	2	1	2	7	14	3	3	1	0	1	0	0	2	2	1	2	2	2	1	3	0	0	0	0	0	0	1	0	1	0	0	0	0	0	0	0	1	0.142857	0.714286	0	0.333333
1332	41	4	13	18	1	1	41	4	2	3	2	13	16	1	3	0	0	1	1	0	2	2	1	1	0	1	1	1	0	0	1	0	0	1	1	0	1	0	0	1	1	0	1	0	1	0.285714	0.571429	0.75	0.5
1333	27	4	12	2	3	1	31	3	1	2	1	1	1	3	1	0	0	0	0	0	0	2	2	1	1	0	0	2	0	0	0	0	1	0	1	0	1	0	0	0	0	0	0	1	0	0.142857	0.714286	0	0.333333
1334	51	4	4	23	1	1	51	4	3	1	3	11	22	1	2	0	1	0	1	1	3	1	2	2	0	1	1	0	0	0	0	0	0	1	0	0	0	0	0	0	0	0	0	1	0	0	0.142857	0.25	0.111111
1335	38	3	12	13	2	1	38	3	3	2	3	2	12	1	3	0	2	0	0	0	2	1	2	1	0	2	2	0	0	0	0	0	1	1	0	0	1	0	1	0	0	0	0	0	0	0.142857	0.285714	0.25	0.222222
1336	31	4	13	3	2	1	32	4	2	2	1	1	1	1	3	0	0	0	0	0	0	2	2	2	0	0	0	1	0	0	2	0	1	1	1	1	1	1	1	1	0	1	2	2	1	0.571429	1.14286	1.25	0.944444
1337	41	3	13	14	1	3	43	4	2	3	4	4	14	1	3	0	1	0	0	0	1	2	2	2	0	1	3	1	1	0	2	1	1	1	1	0	1	1	1	1	1	0	0	1	1	0.857143	0.714286	1	0.833333
1338	43	4	12	12	3	1	44	4	3	1	2	7	11	4	3	0	2	0	0	0	2	1	2	1	2	2	2	1	0	0	1	0	0	1	0	0	0	0	0	1	1	1	0	0	1	0.285714	0.142857	1	0.388889
1339	37	1	12	15	2	1	39	2	3	3	2	9	13	1	3	0	1	1	0	0	2	2	2	1	0	2	3	1	1	0	1	0	1	1	1	0	0	1	1	1	1	2	0	0	1	0.714286	0.428571	1.25	0.722222
1340	34	4	15	11	1	1	32	4	3	2	2	3	8	1	3	0	1	0	0	0	1	2	2	2	0	2	2	1	1	0	1	0	0	1	0	0	0	0	1	2	2	1	1	0	0	0.428571	0.428571	1.25	0.611111
1341	40	3	12	7	3	1	38	2	3	2	1	4	4	3	3	0	0	0	0	0	0	2	2	2	2	0	0	3	1	0	1	0	0	1	1	0	0	0	0	1	0	0	1	0	0	0.142857	0.714286	0.75	0.5
1342	38	4	11	11	2	1	38	4	3	1	3	1	10	2	3	0	2	0	0	0	2	1	1	2	0	2	3	2	0	0	1	0	0	1	0	0	0	0	0	1	0	0	1	0	1	0.142857	0.428571	0.75	0.388889
1343	43	4	12	15	1	1	43	4	3	1	2	11	14	1	2	0	1	1	0	0	2	1	2	1	0	1	3	0	1	0	1	0	0	0	0	0	1	1	0	1	0	0	0	0	1	0.428571	0.142857	0.5	0.333333
1344	34	2	12	12	1	1	42	4	3	2	3	6	11	1	3	1	2	0	0	0	3	2	2	1	0	1	2	0	1	0	0	0	0	1	0	0	0	0	0	0	1	0	0	0	0	0.285714	0	0.25	0.166667
1345	40	4	12	11	3	1	40	4	3	1	2	6	11	3	2	1	1	0	0	0	2	1	2	1	1	1	1	1	1	0	1	0	0	1	1	0	0	1	0	0	0	0	0	0	0	0.285714	0.285714	0.5	0.333333
1346	45	3	12	19	2	1	48	3	3	3	1	17	17	2	2	0	0	0	1	0	1	2	2	1	0	1	1	1	1	0	1	1	0	1	1	0	0	1	1	1	0	1	1	0	0	0.428571	0.571429	1	0.611111
1347	40	4	13	12	1	1	46	2	2	3	3	8	11	1	3	0	3	0	0	0	3	2	2	2	0	2	2	1	1	0	1	0	0	2	1	0	0	0	0	0	1	1	0	0	1	0.428571	0.285714	1	0.5
1348	39	4	13	15	3	1	39	4	3	2	4	2	14	3	3	1	1	1	0	0	3	1	2	2	1	1	1	0	0	0	1	0	0	1	0	0	0	0	0	1	0	1	1	0	1	0.142857	0.142857	1	0.333333
1349	46	4	13	21	3	2	0	0	0	1	1	19	19	3	0	0	0	0	1	0	1	1	1	1	1	1	0	0	1	1	0	0	0	1	0	0	1	1	0	1	0	0	1	0	1	0.428571	0.428571	0.5	0.444444
1350	43	2	23	21	1	1	46	2	1	3	3	8	19	1	1	0	0	0	2	0	2	2	2	1	0	2	2	1	1	0	0	0	0	0	0	0	1	1	0	1	2	0	0	0	1	0.714286	0.285714	0.25	0.444444
1351	52	1	16	20	2	1	57	1	3	3	1	19	19	1	2	0	0	0	1	0	1	2	2	2	0	3	3	0	2	0	0	0	0	0	0	0	0	0	0	0	0	0	0	0	0	0.285714	0	0	0.111111
1352	37	4	12	11	2	1	44	4	2	2	3	8	10	3	3	0	3	0	0	0	3	1	2	1	1	1	2	2	1	1	2	1	0	1	1	0	0	1	1	1	0	0	0	0	0	0.428571	0.714286	1	0.666667
1353	44	3	13	16	2	1	45	4	3	1	2	12	13	1	3	0	1	1	0	0	2	2	2	1	0	1	1	0	0	0	1	0	0	1	0	0	0	0	0	1	0	1	0	0	0	0	0	1	0.222222
1354	38	4	13	12	1	1	40	4	3	2	2	7	11	1	2	0	2	0	0	0	2	1	1	1	0	1	1	0	0	0	1	0	0	0	0	0	0	1	0	0	0	0	1	0	0	0.142857	0.142857	0.25	0.166667
1355	32	4	14	7	1	1	32	4	3	2	3	4	6	1	3	3	0	0	0	0	3	2	2	1	0	1	1	1	1	0	1	0	0	1	1	0	0	0	1	0	2	2	0	0	0	0.428571	0.428571	1	0.555556
1356	29	4	13	2	3	1	33	4	3	1	1	1	1	4	2	0	0	0	0	0	0	2	2	1	1	0	0	1	2	0	1	0	0	0	1	0	0	1	1	1	0	0	0	0	0	0.428571	0.428571	0.5	0.444444
1357	34	4	12	11	1	1	38	4	3	1	2	6	8	1	3	1	1	0	0	0	2	2	2	1	0	1	3	0	0	0	0	0	0	0	0	0	1	0	0	0	1	1	1	0	1	0.285714	0.285714	0.25	0.277778
1358	47	4	12	18	2	1	46	4	2	3	2	9	15	1	1	0	1	0	1	0	2	2	2	1	0	2	1	0	0	1	1	0	0	1	0	0	1	0	0	1	0	0	0	0	1	0.142857	0.285714	0.75	0.333333
1359	30	4	13	8	3	1	38	4	3	2	3	1	6	3	2	1	0	0	0	0	1	1	2	2	1	1	3	1	1	1	1	0	0	0	2	0	2	1	1	2	0	1	2	1	1	0.428571	1.42857	1	0.944444
1360	25	4	35	4	2	1	33	4	2	3	1	3	3	3	3	1	0	0	0	0	1	1	2	1	1	1	3	1	2	0	1	0	0	2	1	0	1	0	1	0	0	0	0	1	1	0.428571	0.714286	0.75	0.611111
1361	51	4	23	25	2	1	58	4	1	3	3	20	24	3	1	0	0	0	0	3	3	2	2	1	2	1	3	0	1	1	0	0	0	1	1	0	0	0	0	1	0	1	0	0	0	0.142857	0.285714	0.75	0.333333
1362	28	4	11	5	1	1	33	4	3	1	1	4	4	1	3	0	0	0	0	0	0	2	2	2	0	0	0	3	1	0	2	0	0	1	1	0	1	0	1	3	1	1	2	1	1	0.428571	1.28571	1.75	1.05556
1363	35	3	13	12	1	1	42	4	3	2	2	6	11	1	3	0	1	0	0	0	1	1	2	2	0	2	3	0	1	1	1	0	0	1	0	0	0	0	0	1	0	1	0	0	0	0.142857	0.142857	1	0.333333
1364	29	4	13	4	1	1	30	4	3	1	1	3	3	1	3	0	0	0	0	0	0	1	2	1	0	0	0	1	1	0	1	0	0	1	0	0	0	0	0	1	0	2	1	0	1	0.285714	0.285714	1.25	0.5
1365	37	4	12	10	1	1	33	4	3	3	3	0	9	1	2	0	1	0	0	0	1	2	2	2	0	1	3	3	1	1	2	0	1	1	1	0	1	1	2	1	0	1	1	1	0	0.428571	1.42857	1.25	1
1366	32	2	11	12	1	1	36	2	3	3	2	4	12	1	2	0	0	0	0	0	0	2	2	2	0	0	0	1	1	0	1	0	0	2	1	0	1	0	1	2	0	1	3	1	0	0.142857	1.14286	1.5	0.833333
1367	43	4	6	10	2	1	34	2	3	3	1	8	8	3	3	0	1	0	0	0	1	2	2	1	2	2	1	0	0	0	1	0	0	0	0	0	0	0	1	1	0	0	0	0	0	0	0.142857	0.5	0.166667
1368	32	4	11	6	3	1	35	4	3	1	2	3	5	3	3	1	0	0	0	0	1	2	2	1	1	2	2	2	0	0	0	0	0	0	0	0	0	0	0	0	1	1	0	0	2	0.428571	0.285714	0.25	0.333333
1369	44	4	13	19	1	1	47	4	3	1	2	11	18	1	3	0	1	0	1	0	2	2	2	2	0	1	2	0	1	0	1	0	1	1	1	0	0	1	1	1	1	1	1	0	0	0.571429	0.428571	1	0.611111
1370	45	4	11	20	2	1	49	4	3	2	1	16	16	1	3	0	0	1	0	0	1	2	1	1	0	2	1	1	1	0	1	0	0	1	0	0	0	0	1	1	1	1	0	0	0	0.285714	0.285714	1	0.444444
1371	35	4	11	6	3	1	38	4	3	1	2	4	5	2	3	1	0	0	0	0	1	1	1	2	0	1	2	2	0	0	1	0	0	1	0	0	1	0	0	1	1	1	1	0	1	0.285714	0.571429	1	0.555556
1372	52	4	12	17	1	2	0	0	0	3	2	13	16	1	0	0	0	2	0	0	2	2	2	2	0	2	0	0	2	0	0	0	0	1	0	0	1	0	0	0	0	0	0	0	0	0.285714	0.142857	0.25	0.222222
1373	26	4	13	3	1	1	27	4	3	3	1	1	1	1	2	0	0	0	0	0	0	2	2	1	0	0	0	1	1	0	2	0	0	1	1	0	1	1	1	1	0	0	1	1	0	0.285714	0.857143	1	0.666667
1374	36	4	13	10	3	1	37	3	3	2	3	4	8	3	3	1	1	0	0	0	2	2	2	2	1	1	3	1	1	0	1	0	0	1	1	0	0	0	1	1	0	0	0	0	0	0.142857	0.428571	0.75	0.388889
1375	25	3	20	3	3	1	27	3	3	3	1	0	0	3	3	0	0	0	0	0	0	2	1	2	1	0	0	1	0	0	1	0	0	1	2	1	0	1	2	1	0	0	2	1	0	0.285714	1.14286	0.75	0.722222
1376	37	4	2	6	2	1	30	4	3	1	3	3	5	1	3	3	0	0	0	0	3	1	2	2	0	1	2	0	2	1	2	1	1	3	2	1	0	2	2	3	0	1	2	0	1	1.14286	1	2.25	1.33333
1377	51	4	13	24	3	1	53	4	3	1	3	16	23	3	2	0	0	0	1	1	2	1	2	2	1	1	1	0	0	0	0	0	0	0	0	0	0	0	0	0	0	0	0	0	0	0	0	0	0
1378	38	2	13	15	2	1	44	3	2	1	2	9	13	1	2	0	1	1	0	0	2	1	2	2	0	1	2	1	0	0	1	0	0	1	0	0	0	0	0	0	0	0	1	0	1	0.142857	0.285714	0.5	0.277778
1379	46	4	12	20	2	1	49	4	3	1	3	8	19	1	3	0	1	1	0	0	2	2	2	1	0	2	3	0	2	0	1	0	0	0	0	0	0	0	1	1	0	0	0	0	1	0.428571	0.142857	0.5	0.333333
1380	38	4	23	12	3	1	43	4	3	1	2	2	9	3	3	0	1	0	0	0	1	2	2	2	1	1	1	1	1	0	1	0	0	2	1	0	0	0	1	1	0	1	0	0	0	0.142857	0.428571	1.25	0.5
1381	46	4	12	22	1	1	48	4	3	1	3	10	20	1	3	0	1	0	1	1	3	2	1	2	0	2	2	0	0	0	1	0	0	0	1	0	0	0	0	0	0	0	0	0	0	0	0.142857	0.25	0.111111
1382	37	2	12	15	1	1	41	4	3	1	3	10	15	1	3	0	2	1	0	0	3	1	2	1	0	1	2	0	0	0	1	0	0	1	1	0	0	0	0	1	0	0	1	0	0	0	0.285714	0.75	0.277778
1383	29	4	11	2	3	1	30	3	3	2	1	1	1	4	3	0	0	0	0	0	0	2	2	1	1	0	0	1	1	0	0	0	0	1	0	1	1	0	1	0	0	0	0	1	0	0.285714	0.571429	0.25	0.388889
1384	32	4	12	9	3	1	32	4	3	1	2	2	7	3	2	0	1	0	0	0	1	1	2	1	2	1	2	0	1	0	0	0	0	1	0	0	0	0	0	1	0	0	0	0	0	0.142857	0	0.5	0.166667
1385	42	4	12	14	1	1	44	4	3	1	3	9	13	1	2	0	2	1	0	0	3	1	1	1	0	1	1	1	0	0	0	0	0	1	1	0	0	1	1	1	0	0	0	0	0	0.142857	0.428571	0.5	0.333333
1386	38	3	12	15	3	1	43	4	3	1	3	9	14	1	3	0	2	1	0	0	3	1	2	2	0	1	1	2	1	1	1	0	0	0	0	0	1	0	1	1	0	0	0	0	0	0.142857	0.714286	0.5	0.444444
1387	34	4	12	10	1	1	36	2	3	2	3	1	9	1	2	1	1	0	0	0	2	1	2	2	0	1	3	0	0	0	0	0	0	0	0	0	0	0	0	2	0	0	0	0	0	0	0	0.5	0.111111
1388	29	4	15	5	1	1	30	4	2	1	1	3	3	1	3	0	0	0	0	0	0	2	2	1	0	0	0	1	1	1	2	0	1	2	1	1	1	0	2	3	1	0	3	0	2	0.857143	1.28571	1.75	1.22222
1389	48	2	13	21	1	1	49	4	2	3	3	6	20	1	3	1	1	0	0	1	3	2	2	2	0	2	3	1	3	3	0	0	1	3	0	0	3	1	0	2	1	0	1	1	0	0.857143	1.28571	1.25	1.11111
1390	35	4	35	11	3	3	38	4	3	1	1	10	10	3	2	0	1	0	0	0	1	2	2	2	2	2	3	1	2	0	2	0	0	2	2	0	0	1	1	2	2	2	1	0	2	1	0.714286	2	1.11111
1391	29	4	12	4	3	1	29	4	3	2	1	3	3	1	3	0	0	0	0	0	0	1	2	1	0	0	0	2	0	1	0	0	0	0	1	0	1	0	0	0	1	2	1	0	0	0.142857	0.857143	0.5	0.5
1392	47	4	13	22	3	1	49	4	3	1	3	16	22	3	2	0	0	0	2	1	3	1	2	1	1	1	1	1	1	0	2	0	1	1	2	1	1	1	2	1	0	0	1	0	0	0.571429	1	1	0.833333
1393	29	4	13	6	3	1	33	4	3	1	2	2	5	4	3	1	0	0	0	0	1	1	2	2	1	1	2	0	0	0	1	0	0	0	0	0	0	0	0	0	0	1	0	0	1	0.142857	0	0.5	0.166667
1394	39	4	13	16	2	1	45	4	2	3	4	4	15	1	3	1	1	2	0	0	4	1	2	2	0	2	1	0	0	0	0	0	0	1	0	0	0	0	0	0	0	0	0	0	0	0	0	0.25	0.0555556
1395	33	4	13	5	2	1	34	3	3	2	1	3	3	1	3	1	0	0	0	0	1	2	2	2	0	2	1	0	1	0	1	1	1	1	1	1	0	1	1	0	1	1	0	0	1	1	0.285714	0.75	0.666667
1396	46	3	13	16	2	3	43	4	3	3	3	15	25	1	2	0	0	1	0	0	1	2	1	2	0	1	1	1	0	0	0	0	0	0	1	0	1	0	0	1	0	1	0	0	1	0.142857	0.428571	0.5	0.333333
1397	28	4	35	4	1	1	29	4	3	1	2	2	3	1	3	0	0	0	0	0	0	2	2	1	0	0	0	1	3	0	3	3	3	3	0	2	0	2	0	3	1	3	2	0	3	2.42857	0.428571	3	1.77778
1398	35	4	1	13	3	2	0	0	0	3	1	13	13	4	0	0	0	1	0	0	1	2	2	2	2	1	0	0	0	0	0	0	0	0	0	0	1	1	0	0	1	0	0	0	1	0.428571	0.142857	0	0.222222
1399	30	4	13	5	3	3	30	4	3	1	2	0	4	3	2	1	0	0	0	0	1	1	2	2	1	1	3	1	1	0	1	0	0	1	1	0	0	0	0	1	0	0	0	0	0	0.142857	0.285714	0.75	0.333333
1400	42	4	12	12	2	1	51	3	2	2	2	9	11	4	1	0	2	0	0	0	2	2	2	2	1	1	3	2	1	0	3	1	0	2	1	1	1	1	0	1	0	1	1	0	1	0.714286	0.714286	1.75	0.944444
1401	38	4	13	3	2	1	38	4	2	3	2	8	2	3	3	0	2	0	0	0	2	1	2	2	2	3	3	1	1	0	0	1	1	2	0	0	0	2	1	0	0	0	0	0	1	0.857143	0.285714	0.5	0.555556
1402	40	4	12	11	3	1	52	4	3	1	6	6	20	3	2	1	2	1	1	1	6	2	2	1	1	1	2	1	2	0	1	1	0	3	0	0	1	1	2	3	2	1	2	0	1	1	0.857143	2	1.16667
1403	39	4	13	15	1	1	43	4	2	2	3	7	14	1	1	1	1	1	0	0	3	2	2	2	0	2	3	1	1	1	1	1	1	1	1	0	2	1	1	2	1	1	1	1	2	1	1.14286	1.25	1.11111
1404	49	4	13	24	3	1	50	4	3	1	3	12	23	3	3	0	1	0	0	1	2	2	2	2	2	1	1	0	0	0	1	0	0	1	0	0	0	0	0	0	0	0	1	1	1	0.142857	0.285714	0.5	0.277778
1405	29	4	13	5	3	1	30	4	3	1	2	2	4	3	2	1	0	0	0	0	1	1	2	1	1	1	1	0	0	0	1	1	0	1	1	0	2	0	1	0	0	0	0	1	0	0.142857	0.714286	0.5	0.444444
1406	26	3	13	2	1	1	30	4	3	3	1	1	1	1	3	0	0	0	0	0	0	2	2	2	0	0	0	0	1	0	3	0	0	2	1	0	0	1	2	2	0	1	1	1	1	0.428571	0.714286	2	0.888889
1407	35	4	2	10	2	1	36	4	3	1	3	1	10	1	2	0	1	0	0	0	1	1	2	2	0	1	3	3	3	0	3	1	3	3	0	0	3	1	0	3	1	3	3	1	0	1.28571	1.42857	3	1.72222
1408	33	4	12	8	2	1	31	4	3	1	2	4	7	3	2	0	1	0	0	0	1	1	2	1	1	1	2	2	0	0	0	0	0	3	0	0	0	0	0	1	0	0	0	0	1	0.142857	0.285714	1	0.388889
1409	37	3	13	13	1	1	39	1	2	3	2	8	12	1	2	0	2	0	0	0	2	2	2	2	0	2	3	0	1	0	0	0	0	1	0	0	0	0	1	1	0	1	1	0	0	0.142857	0.285714	0.75	0.333333
1410	35	3	13	12	1	1	40	4	2	2	3	1	10	1	2	1	2	0	0	0	3	1	2	2	0	1	2	1	0	0	1	0	0	1	0	0	0	1	1	1	0	0	0	0	0	0.142857	0.285714	0.75	0.333333
1411	35	4	12	10	3	1	35	4	3	1	3	5	9	4	2	1	2	0	0	0	3	1	2	1	2	1	1	1	0	1	1	0	0	2	1	0	1	0	0	1	0	0	0	0	0	0	0.571429	1	0.444444
1412	45	4	13	21	1	1	47	4	3	1	3	7	20	1	3	1	0	0	0	2	3	1	1	1	0	2	1	0	1	0	1	0	0	1	0	0	1	0	0	0	1	1	0	0	0	0.285714	0.142857	0.75	0.333333
1413	42	4	10	17	3	1	53	4	3	1	3	8	16	3	3	0	1	1	1	0	3	1	2	2	1	2	3	0	0	0	0	0	0	0	0	0	0	1	1	0	1	0	1	0	1	0.428571	0.285714	0	0.277778
1414	28	4	15	4	1	3	29	4	3	1	2	0	3	1	2	0	0	0	0	0	0	2	2	2	0	0	0	1	1	0	2	0	0	1	1	0	0	1	1	0	0	2	0	0	0	0.285714	0.428571	1.25	0.555556
1415	37	4	13	11	2	1	36	4	3	1	2	6	11	3	3	1	1	0	0	0	2	2	2	2	1	1	3	0	2	1	2	1	0	1	2	0	1	1	2	1	0	0	1	0	1	0.714286	1	1	0.888889
1416	46	4	12	21	2	1	48	4	3	1	2	16	20	3	3	0	0	0	1	1	2	1	2	1	1	2	2	0	1	1	1	0	0	0	1	0	1	0	1	0	0	0	0	0	0	0.142857	0.571429	0.25	0.333333
1417	36	4	13	8	3	1	44	3	3	2	3	2	7	4	3	2	0	0	0	0	2	1	1	1	2	2	3	0	0	0	1	0	0	1	0	0	0	0	0	1	0	0	0	0	0	0	0	0.75	0.166667
1418	44	4	13	19	3	1	45	4	3	1	3	16	18	4	3	1	0	1	1	0	3	1	2	2	1	1	1	1	0	0	1	0	0	1	0	0	0	0	0	1	0	1	1	1	1	0.142857	0.428571	1	0.444444
1419	42	4	13	19	3	1	48	4	2	2	3	7	18	4	1	0	1	0	2	0	3	1	2	1	2	1	2	0	0	0	0	0	0	0	0	0	0	0	0	0	0	0	0	0	0	0	0	0	0
1420	28	4	13	7	3	1	31	4	3	2	2	1	6	1	2	1	0	0	0	0	1	2	2	1	0	2	3	2	2	1	2	2	2	1	2	2	1	2	0	1	3	1	2	1	2	2.14286	1.28571	1.25	1.61111
1421	38	4	12	9	3	1	38	4	3	1	3	1	8	3	3	1	1	0	0	0	2	1	2	2	1	1	2	3	1	0	1	0	0	1	1	0	0	0	0	1	0	1	0	0	0	0.142857	0.571429	1	0.5
1422	32	4	12	4	1	1	34	2	2	3	1	4	4	1	1	0	0	0	0	0	0	2	2	2	0	0	0	2	2	3	3	3	1	3	3	0	3	2	3	2	1	1	3	1	0	1.28571	2.57143	2.25	2
1423	34	4	13	9	2	1	40	3	3	2	2	3	4	1	2	1	0	0	0	0	1	2	2	2	0	1	3	1	1	0	2	0	0	2	1	0	1	0	2	1	0	0	1	0	0	0.142857	0.857143	1.25	0.666667
1424	40	4	13	4	3	1	31	4	3	1	2	2	3	3	3	2	0	0	0	0	2	2	2	2	2	2	1	2	0	0	1	0	0	1	0	0	1	0	0	1	2	1	1	0	2	0.571429	0.571429	1	0.666667
1425	35	3	13	8	3	1	35	4	3	2	3	0	5	4	3	1	0	0	0	0	1	1	2	2	2	2	3	1	1	1	1	1	0	1	2	0	1	1	2	1	1	1	1	1	1	0.714286	1.28571	1	1
1426	34	4	15	8	2	1	36	4	3	3	3	2	6	1	2	1	0	0	0	0	1	2	2	2	0	1	2	1	1	0	1	0	0	1	1	0	0	0	1	1	0	0	0	0	0	0.142857	0.428571	0.75	0.388889
1427	38	4	13	13	1	1	47	4	3	1	3	4	12	1	3	1	2	0	0	0	3	1	2	2	0	2	2	1	0	0	1	0	0	1	0	0	0	1	0	1	0	0	1	0	1	0.285714	0.285714	0.75	0.388889
1428	48	4	13	15	1	1	48	4	3	1	3	7	14	1	3	0	2	1	0	0	3	2	2	1	0	1	1	1	0	0	1	0	1	1	1	1	0	1	0	1	1	0	1	0	2	0.857143	0.428571	0.75	0.666667
1429	49	4	12	23	2	1	49	3	2	2	4	15	22	3	1	0	0	1	1	2	4	2	2	1	2	1	3	1	0	0	1	0	0	1	1	0	1	1	1	1	0	1	1	1	0	0.142857	0.857143	1	0.611111
1430	41	4	17	11	3	1	36	4	3	2	3	6	11	2	2	1	2	0	0	0	3	1	2	2	0	1	2	0	0	0	1	0	0	1	0	0	0	0	1	0	0	1	1	0	0	0	0.285714	0.75	0.277778
1431	44	4	13	19	3	1	44	3	2	2	2	14	18	2	2	0	0	1	1	0	2	2	2	2	0	1	3	1	1	1	0	0	0	0	1	0	1	0	0	0	1	0	1	1	1	0.428571	0.857143	0	0.5
1432	54	3	12	17	1	1	58	4	2	3	4	15	27	1	1	0	0	1	0	1	2	2	2	1	0	1	3	1	0	0	1	0	0	1	0	1	0	0	1	0	0	0	0	0	0	0.142857	0.285714	0.5	0.277778
1433	41	3	13	15	2	3	43	1	2	1	3	5	14	1	2	0	1	0	0	0	1	2	2	1	0	2	3	1	2	0	1	0	1	2	1	0	0	0	0	1	1	1	1	1	2	0.857143	0.571429	1.25	0.833333
1434	34	4	13	10	3	1	37	2	3	2	2	2	9	4	2	0	1	0	0	0	1	2	2	2	2	1	1	1	0	0	1	1	0	1	1	0	1	1	0	1	0	1	1	0	1	0.428571	0.571429	1	0.611111
1435	28	4	3	4	1	1	27	4	3	2	1	1	1	1	2	0	0	0	0	0	0	2	2	1	0	0	0	0	1	0	1	0	2	2	1	0	0	0	1	0	2	1	2	0	3	1.14286	0.571429	1	0.888889
1436	57	4	13	22	3	1	58	4	1	1	3	17	22	2	1	0	0	0	1	2	3	2	1	2	0	1	2	0	0	0	1	0	0	1	0	0	0	0	0	1	0	0	0	0	0	0	0	0.75	0.166667
1437	26	4	12	2	2	1	28	4	3	1	1	1	1	3	3	0	0	0	0	0	0	2	2	2	1	0	0	1	0	0	0	0	0	0	0	0	0	0	0	0	0	0	0	0	0	0	0.142857	0	0.0555556
1438	37	4	12	7	1	1	37	4	3	1	1	5	5	1	3	1	0	0	0	0	1	2	2	2	0	1	3	1	1	0	1	1	0	1	1	0	0	1	0	0	0	0	0	0	0	0.428571	0.285714	0.5	0.388889
1439	38	4	13	1	2	1	39	4	3	1	2	6	10	1	3	1	1	0	0	0	2	1	2	2	0	1	2	0	0	0	0	0	0	1	1	0	0	0	0	1	1	1	0	1	1	0.285714	0.285714	0.75	0.388889
1440	31	4	4	2	3	1	31	4	3	1	1	1	1	2	2	0	0	0	0	0	0	2	2	2	0	0	0	1	1	0	1	0	0	0	0	0	0	0	0	0	0	1	1	0	0	0.142857	0.285714	0.5	0.277778
1441	55	4	13	36	3	2	0	0	0	3	4	24	33	3	0	0	0	0	0	0	0	2	2	2	2	0	0	0	1	0	1	1	1	1	1	0	0	1	1	1	1	1	0	0	0	0.714286	0.285714	1	0.611111
1442	21	2	13	0	1	1	29	2	1	3	0	0	0	1	1	0	0	0	0	0	0	2	2	2	0	0	0	1	1	0	1	0	0	1	1	0	0	1	1	1	1	1	1	0	1	0.571429	0.571429	1	0.666667
1443	38	4	12	12	3	1	39	4	3	1	2	8	11	4	3	0	2	0	0	0	2	1	2	1	1	1	1	1	0	0	0	0	0	1	0	0	0	0	0	1	1	0	1	0	1	0.285714	0.285714	0.5	0.333333
1444	35	4	13	11	1	1	36	4	3	1	2	6	10	1	3	1	1	0	0	0	2	2	2	1	0	2	2	0	1	1	1	0	1	1	1	0	1	1	1	1	0	0	1	1	1	0.571429	0.857143	0.75	0.722222
1445	37	2	13	14	1	1	37	3	1	3	3	3	11	1	2	0	2	0	0	0	2	2	2	2	0	1	3	2	2	2	3	0	0	3	1	0	2	1	2	3	1	1	1	0	0	0.571429	1.42857	2.5	1.33333
1446	33	3	13	8	1	1	33	4	3	2	2	2	7	1	3	0	1	0	0	0	1	2	2	2	0	2	1	1	0	0	1	0	0	0	0	1	0	0	0	1	0	0	0	0	0	0.142857	0.142857	0.5	0.222222
1447	32	4	13	5	2	1	32	4	3	3	1	3	3	3	3	0	0	0	0	0	0	2	2	2	1	0	0	0	1	0	1	0	0	1	0	0	0	0	1	0	0	0	0	0	0	0.142857	0.142857	0.5	0.222222
1448	34	4	14	6	1	1	34	4	3	3	2	2	5	1	2	0	0	0	0	0	0	2	2	2	0	0	0	1	1	0	0	1	0	1	0	0	0	0	0	0	0	0	0	0	0	0.285714	0.142857	0.25	0.222222
1449	35	4	11	9	2	1	38	4	3	2	3	2	8	1	3	1	1	0	0	0	2	1	2	1	0	1	1	1	1	1	2	0	0	1	1	0	0	1	1	1	0	0	0	1	1	0.428571	0.714286	1	0.666667
1450	40	3	15	11	2	1	38	4	3	1	3	3	10	1	2	1	2	0	0	0	3	2	2	2	0	1	3	2	1	0	2	0	2	2	1	1	0	1	1	1	0	1	1	1	2	1	0.857143	1.5	1.05556
1451	31	4	11	4	1	1	29	4	3	1	2	2	3	1	3	0	0	0	0	0	0	1	2	2	0	0	0	0	1	0	1	0	0	1	0	0	1	0	0	1	0	0	0	0	0	0.142857	0.142857	0.75	0.277778
1452	48	4	13	19	3	1	49	4	3	1	1	15	15	4	3	0	0	1	0	0	1	2	2	1	1	1	1	0	0	0	0	0	0	0	0	0	0	0	0	0	1	1	0	0	0	0.142857	0	0.25	0.111111
1453	36	2	12	19	2	2	0	0	0	3	4	1	18	1	0	0	2	0	2	0	4	2	2	2	0	3	0	0	0	0	0	0	1	1	0	0	0	2	1	0	0	0	0	0	0	0.428571	0.142857	0.25	0.277778
1454	39	4	14	12	3	2	0	0	0	3	1	12	12	4	0	0	1	0	0	0	1	2	2	2	2	2	0	1	1	2	0	1	2	1	1	0	3	0	1	0	0	0	1	1	1	0.714286	1.42857	0.25	0.888889
1455	65	4	13	35	3	1	66	4	2	2	3	22	33	3	1	0	0	0	0	1	1	1	2	2	1	1	1	1	0	0	0	0	0	0	0	0	0	0	0	0	0	0	1	0	0	0	0.285714	0	0.111111
1456	37	4	13	13	3	1	41	4	3	1	2	8	12	3	2	0	2	0	0	0	2	2	2	2	2	2	3	3	1	2	3	0	1	2	1	0	1	2	1	2	1	3	1	1	0	0.714286	1.42857	2.5	1.38889
1457	39	4	11	14	3	1	41	4	3	1	3	4	13	3	3	1	1	1	0	0	3	1	2	1	1	1	2	2	1	0	1	0	0	1	0	0	0	0	1	1	1	0	1	0	0	0.285714	0.571429	0.75	0.5
1458	37	4	13	15	1	1	49	4	3	2	2	12	14	1	3	0	1	1	0	0	2	2	2	2	0	1	1	0	0	0	0	0	0	0	0	0	0	0	0	0	0	0	0	0	0	0	0	0	0
1459	35	3	13	11	3	1	36	4	3	2	2	8	10	1	3	0	2	0	0	0	2	1	2	2	0	2	3	0	0	0	1	1	2	1	0	1	1	2	1	2	1	0	1	0	1	1.14286	0.428571	1	0.833333
1460	24	4	13	2	2	1	27	4	2	3	1	1	1	3	3	0	0	0	0	0	0	1	2	1	1	0	0	1	0	0	1	1	0	1	1	1	1	1	1	1	0	0	2	0	1	0.571429	0.857143	0.75	0.722222
1461	49	4	13	23	3	1	51	3	3	1	2	18	22	4	2	0	0	0	1	1	2	1	1	2	1	1	2	2	0	0	3	0	0	0	3	0	3	0	3	0	0	0	3	0	0	0	2	0.75	0.944444
1462	33	4	13	7	2	1	35	4	3	3	2	0	6	1	2	1	0	0	0	0	1	2	2	2	0	1	2	1	1	0	0	0	0	1	1	0	0	1	0	1	0	0	0	0	0	0.285714	0.285714	0.5	0.333333
1463	27	3	13	9	2	1	40	1	2	1	2	3	8	3	3	0	1	0	0	0	1	1	2	2	2	2	3	1	0	0	1	0	0	1	0	0	1	0	1	1	0	0	1	2	0	0	0.857143	0.75	0.5
1464	59	3	13	33	1	1	61	4	1	3	4	23	33	1	1	0	0	0	0	1	1	2	2	1	0	1	3	1	1	0	1	0	0	1	0	0	0	0	1	0	1	0	1	1	1	0.428571	0.571429	0.5	0.5
1465	34	4	11	8	1	1	35	4	3	1	2	3	7	1	3	0	1	0	0	0	1	1	2	2	0	1	1	1	0	0	1	1	0	1	0	0	0	0	0	0	0	0	0	0	1	0.285714	0.142857	0.5	0.277778
1466	40	4	13	15	1	1	41	3	2	3	2	11	14	1	3	0	1	1	0	0	2	2	2	1	0	1	3	1	2	1	0	0	1	1	0	0	3	2	2	1	2	2	1	1	0	1	1.28571	1	1.11111
1467	35	2	15	13	1	1	36	4	2	3	3	7	11	1	3	0	3	0	0	0	3	2	2	2	0	2	1	0	1	0	0	1	1	0	0	1	0	0	0	2	2	1	1	0	2	1.14286	0.142857	0.75	0.666667
1468	39	4	11	8	3	1	37	4	3	3	1	6	6	3	3	1	0	0	0	0	1	2	2	2	1	1	3	1	1	0	1	1	1	1	1	0	2	1	1	2	1	2	1	1	1	0.857143	1	1.5	1.05556
1469	31	4	13	5	2	1	32	4	3	3	1	5	5	1	2	0	0	0	0	0	0	2	2	2	0	0	0	0	1	0	1	0	0	1	1	0	0	0	1	0	1	0	0	0	1	0.428571	0.285714	0.5	0.388889
1470	40	2	12	13	1	1	41	3	3	3	3	6	11	1	2	1	1	0	0	0	2	2	2	2	0	1	3	0	0	0	1	0	0	0	0	0	1	0	0	0	0	1	0	0	0	0	0.142857	0.5	0.166667
1471	37	4	13	16	3	1	47	4	3	2	3	8	15	3	2	0	2	1	0	0	3	2	2	2	2	2	2	0	1	0	1	0	0	1	2	1	1	1	1	1	1	1	1	1	2	0.857143	0.857143	1	0.888889
1472	50	4	13	22	3	1	49	3	3	1	2	17	21	3	2	0	0	0	1	1	2	2	2	2	2	2	2	0	0	0	0	0	0	0	0	0	0	0	0	0	0	0	0	0	0	0	0	0	0
1473	42	4	13	18	3	1	49	4	3	1	1	9	13	3	2	0	1	0	0	0	1	2	2	2	2	2	3	1	1	0	1	1	1	1	1	0	1	1	0	1	1	1	1	1	1	0.857143	0.714286	1	0.833333
1474	26	4	13	2	1	1	25	4	2	3	1	1	1	3	3	1	0	0	0	0	1	2	2	2	1	3	3	1	2	0	1	1	2	3	2	0	1	2	2	3	3	2	3	2	1	1.57143	1.57143	2.25	1.72222
1475	53	4	12	29	3	2	0	0	0	2	1	27	27	3	0	0	0	0	0	0	0	1	1	2	1	0	0	1	0	0	0	0	0	0	0	0	0	0	1	1	0	1	1	0	1	0.142857	0.428571	0.5	0.333333
1476	44	4	12	10	3	1	49	4	3	2	2	1	9	4	3	0	1	0	0	0	1	1	2	2	1	1	2	1	0	0	0	0	0	1	0	0	0	0	1	0	0	0	0	0	0	0	0.285714	0.25	0.166667
1477	41	4	13	12	3	1	40	4	3	2	2	7	11	1	3	1	1	0	0	0	2	1	2	2	0	1	3	0	0	1	0	0	0	1	0	0	0	1	1	1	1	0	0	0	0	0.285714	0.285714	0.5	0.333333
1478	38	4	13	13	2	1	37	4	2	1	1	11	11	1	3	0	1	0	0	0	1	2	2	2	0	1	3	0	1	0	0	0	0	0	0	0	0	0	0	0	0	0	0	0	1	0.285714	0	0	0.111111
1479	42	2	33	12	3	1	54	2	3	3	0	0	0	1	2	0	0	0	0	0	0	2	1	1	0	0	0	0	1	0	1	0	0	0	1	0	3	1	1	0	0	0	1	0	0	0.285714	0.857143	0.25	0.5
1480	45	4	15	14	3	1	44	4	3	1	2	9	14	3	2	0	1	1	0	0	2	2	2	2	1	1	2	0	0	1	1	0	0	0	1	0	1	0	1	1	1	0	1	0	1	0.285714	0.714286	0.5	0.5
1481	33	4	13	9	2	3	38	4	3	1	2	5	8	1	2	1	1	0	0	0	2	1	2	1	0	1	3	3	2	0	2	0	0	2	1	0	0	2	2	1	1	0	0	0	0	0.714286	0.857143	1.25	0.888889
1482	35	4	13	12	1	1	49	4	3	1	2	7	11	1	3	1	1	0	0	0	2	2	1	1	0	1	2	3	1	0	1	0	0	1	1	0	0	1	1	1	1	0	1	1	1	0.571429	1	0.75	0.777778
1483	35	4	12	10	1	1	36	4	2	2	2	7	9	1	3	1	1	0	0	0	2	2	2	2	0	1	3	0	0	0	0	0	0	0	0	0	0	0	0	0	0	0	0	0	0	0	0	0	0
1484	40	2	11	16	1	1	40	2	2	3	1	6	6	1	2	1	0	0	0	0	1	2	2	2	0	1	1	0	0	0	0	0	0	0	0	0	0	0	0	0	0	0	0	0	0	0	0	0	0
1485	25	3	13	4	1	1	26	2	3	2	2	1	3	1	2	0	0	0	0	0	0	2	2	1	0	0	0	1	1	0	0	0	1	1	0	0	1	1	0	1	0	0	1	0	0	0.428571	0.428571	0.5	0.444444
1486	35	4	8	10	2	3	36	4	3	1	4	2	10	1	2	0	2	0	0	0	2	1	1	1	0	1	1	2	1	3	1	2	0	3	2	2	1	1	2	3	1	1	2	1	1	1.14286	1.85714	2	1.61111
1487	30	4	13	6	3	1	32	4	1	2	1	4	4	2	2	1	0	0	0	0	1	2	2	2	0	2	2	0	2	1	3	1	0	1	1	0	0	1	1	1	1	0	0	0	0	0.714286	0.428571	1.25	0.722222
1488	33	4	23	9	3	1	34	2	2	2	2	3	6	3	3	1	0	0	0	0	1	1	2	2	1	2	2	0	1	1	2	0	0	1	2	0	1	0	1	1	1	0	1	0	0	0.285714	0.857143	1	0.666667
1489	37	4	8	10	2	1	39	4	2	3	3	1	8	1	3	1	1	0	0	0	2	1	1	2	0	1	2	1	0	0	1	0	0	1	1	0	0	0	0	0	0	0	0	0	0	0	0.285714	0.5	0.222222
1490	33	4	13	9	2	3	38	4	3	1	2	5	8	1	2	1	1	0	0	0	2	1	2	1	0	1	3	3	2	0	2	0	0	2	1	0	0	2	2	1	1	0	0	0	0	0.714286	0.857143	1.25	0.888889
1491	34	4	12	10	2	1	38	4	2	3	2	5	9	1	2	1	1	0	0	0	2	2	1	1	0	1	2	0	1	0	0	0	0	1	1	0	1	0	1	1	1	1	1	0	0	0.285714	0.571429	0.75	0.5
1492	29	3	13	4	3	1	34	3	3	1	1	2	2	4	3	0	0	0	0	0	0	2	2	1	1	0	0	1	0	0	1	0	0	1	1	0	0	0	0	1	0	1	0	0	1	0.142857	0.285714	1	0.388889
1493	34	4	23	4	3	1	29	2	3	1	2	1	3	3	2	0	0	0	0	0	0	2	2	2	2	0	0	1	1	0	1	0	1	2	1	0	0	0	1	1	1	1	1	0	1	0.571429	0.571429	1.25	0.722222
1494	51	3	12	25	3	1	55	4	3	1	2	22	24	3	3	0	0	0	0	1	1	2	2	1	1	1	1	0	0	0	0	0	0	0	0	0	0	0	0	0	0	0	0	0	0	0	0	0	0
1495	34	4	13	10	2	1	37	4	3	1	2	5	9	1	3	0	1	0	0	0	1	2	2	2	0	1	1	0	0	0	0	0	0	1	0	0	0	0	1	0	0	0	1	0	0	0	0.285714	0.25	0.166667
1496	23	2	13	1	1	1	24	2	1	3	2	1	0	1	1	0	0	0	0	0	0	2	2	2	0	0	0	0	0	0	1	0	0	1	1	0	1	0	0	1	0	0	0	0	0	0	0.285714	0.75	0.277778
1497	31	4	15	5	1	1	29	3	3	2	2	1	4	1	2	0	0	0	0	0	0	2	2	2	0	0	0	0	1	1	2	0	0	0	1	0	1	0	1	1	0	1	0	1	0	0.142857	0.714286	1	0.555556
1498	39	4	13	5	3	1	40	4	1	1	2	2	4	3	1	0	0	0	0	0	0	1	2	1	1	0	0	1	2	0	2	1	1	2	1	0	0	2	0	1	1	1	1	0	2	1.28571	0.428571	1.5	1
1499	34	4	12	8	3	1	36	4	3	2	1	7	7	3	2	0	1	0	0	0	1	2	2	1	2	1	3	3	2	2	2	2	2	2	2	2	2	3	2	1	2	1	1	0	1	2	1.71429	1.5	1.77778
1500	42	4	9	18	3	1	44	3	3	1	3	6	17	3	2	1	0	0	0	0	1	1	2	2	1	1	1	1	0	0	1	0	0	1	0	3	0	0	0	1	0	0	0	0	1	0.571429	0.142857	0.75	0.444444
1501	34	4	11	6	2	1	34	3	3	3	1	5	5	1	3	1	0	0	0	0	1	2	2	2	0	1	2	0	0	0	1	0	0	0	1	0	0	0	1	1	1	0	1	0	1	0.285714	0.428571	0.5	0.388889
1502	50	4	30	22	3	1	52	4	2	2	2	15	20	2	3	0	0	0	1	1	2	1	2	2	0	1	1	0	0	0	0	0	0	0	0	0	0	0	0	0	0	0	0	0	0	0	0	0	0
1503	44	3	13	18	3	1	52	4	3	1	2	15	18	4	2	0	0	1	1	0	2	2	2	2	1	1	2	0	0	0	1	0	0	1	0	0	3	0	0	1	1	1	1	0	1	0.285714	0.571429	1	0.555556
1504	30	3	8	5	1	1	37	4	2	1	3	1	4	1	3	2	0	0	0	0	2	1	1	1	0	2	1	1	1	0	1	0	1	1	0	1	0	0	0	0	0	0	0	0	0	0.428571	0.142857	0.5	0.333333
1505	36	4	12	10	3	1	37	4	3	1	3	2	9	3	3	0	1	0	0	0	1	1	1	1	1	1	2	0	0	0	3	0	2	3	0	0	0	2	3	3	0	3	0	0	1	0.714286	0.428571	3	1.11111
1506	37	4	15	16	2	1	42	4	3	2	3	3	15	1	3	0	0	2	0	0	2	2	2	1	0	1	1	0	2	0	0	0	0	1	0	0	0	0	0	0	0	0	0	0	0	0.285714	0	0.25	0.166667
1507	39	4	14	5	3	1	39	2	1	3	1	5	5	2	1	1	0	0	0	0	1	2	2	2	0	1	1	0	1	1	1	1	1	1	1	1	0	1	1	1	0	1	0	0	0	0.714286	0.428571	1	0.666667
1508	28	4	11	5	1	1	33	2	3	1	2	0	5	1	3	1	0	0	0	0	1	1	2	2	0	2	2	1	0	0	1	0	0	0	2	0	1	0	0	1	1	1	1	0	1	0.285714	0.714286	0.75	0.555556
1509	35	4	16	9	2	3	43	4	1	3	1	10	10	1	1	0	1	0	0	0	1	2	2	2	0	1	2	0	0	0	0	0	0	1	0	0	1	0	0	1	0	0	1	1	1	0.142857	0.428571	0.5	0.333333
1510	27	4	13	6	2	1	31	4	2	3	2	1	5	1	3	2	0	0	0	0	2	1	1	1	0	2	1	3	2	0	2	1	3	3	3	2	1	1	2	3	3	1	1	0	1	1.85714	1.42857	2.25	1.77778
1511	50	4	11	28	2	1	53	3	1	3	2	23	25	3	3	0	0	0	0	0	0	1	2	1	2	0	0	0	1	1	1	0	0	1	1	0	1	1	0	1	1	0	0	0	1	0.571429	0.428571	0.75	0.555556
1512	43	4	13	15	3	1	43	4	3	1	1	14	14	3	3	0	0	1	0	0	1	2	2	1	2	2	1	0	0	0	1	0	0	1	1	0	0	0	0	1	1	1	1	0	0	0.142857	0.285714	1	0.388889
1513	39	4	12	13	1	1	45	4	1	3	2	7	12	1	1	1	1	0	0	0	2	2	2	1	0	1	1	0	1	0	1	2	0	1	1	1	0	1	0	1	1	1	1	0	1	1	0.285714	1	0.722222
1514	43	3	35	14	1	1	43	4	3	1	3	3	14	1	2	1	1	1	0	0	3	2	2	2	0	1	1	0	0	0	1	0	0	0	0	0	1	0	1	0	0	0	0	0	0	0	0.285714	0.25	0.166667
1515	54	4	13	26	3	1	55	4	3	1	3	11	25	3	3	0	1	0	0	1	2	2	1	1	2	1	3	0	1	0	1	0	0	1	1	0	1	1	1	1	0	1	0	0	1	0.428571	0.428571	1	0.555556
1516	31	4	12	5	3	1	34	4	3	1	2	2	4	3	3	0	0	0	0	0	0	1	2	1	1	0	0	0	0	0	1	0	0	1	1	0	1	1	1	2	0	1	2	0	0	0.142857	0.714286	1.25	0.611111
1517	35	4	13	14	1	1	39	4	3	1	2	9	13	1	2	0	1	1	0	0	2	1	2	1	0	3	1	1	1	0	1	1	1	1	1	1	1	2	2	1	1	2	1	0	2	1.28571	0.857143	1.25	1.11111
1518	37	4	13	13	2	3	39	3	3	1	1	11	11	3	3	0	1	0	0	0	1	1	2	2	1	1	1	1	1	0	1	0	0	1	0	0	1	1	0	1	2	1	0	0	0	0.571429	0.285714	1	0.555556
1519	39	2	13	13	3	1	30	2	3	2	2	10	12	2	2	0	2	0	0	0	2	2	2	2	0	1	3	0	0	1	0	0	0	0	0	0	0	0	0	0	0	0	1	0	1	0.142857	0.285714	0	0.166667
1520	32	4	11	5	1	1	33	3	3	1	1	4	4	1	2	0	0	0	0	0	0	1	2	1	0	0	0	2	1	0	1	0	0	1	0	0	0	1	0	0	0	1	0	0	1	0.428571	0.285714	0.75	0.444444
1521	42	4	13	13	3	1	46	4	3	1	1	13	13	3	3	0	1	0	0	0	1	2	2	2	1	1	1	2	1	0	0	0	1	2	1	0	0	0	0	1	1	1	0	0	1	0.571429	0.428571	1	0.611111
1522	31	4	13	8	2	1	37	4	2	3	1	3	3	1	2	0	0	0	0	0	0	2	2	2	0	0	0	1	0	0	0	0	0	1	0	1	0	0	0	1	0	0	0	0	0	0.142857	0.142857	0.5	0.222222
1523	38	4	13	6	1	1	36	4	3	1	1	5	5	1	2	0	0	0	0	0	0	2	2	1	0	0	0	0	1	0	1	1	0	0	0	0	0	0	1	2	1	1	0	0	0	0.428571	0.142857	1	0.444444
1524	38	4	13	9	1	1	30	4	2	1	2	7	9	1	3	1	1	0	0	0	2	1	2	2	0	1	3	2	1	1	1	0	0	0	1	0	0	0	1	0	0	0	0	0	0	0.142857	0.714286	0.25	0.388889
1525	35	4	13	10	2	1	35	4	3	2	2	5	9	1	3	0	1	0	0	0	1	1	2	1	0	1	1	1	2	0	1	0	0	1	0	0	0	0	0	1	1	1	1	0	0	0.428571	0.285714	1	0.5
1526	35	4	12	12	3	1	37	4	3	1	2	8	11	1	3	0	2	0	0	0	2	2	2	1	0	1	3	1	0	0	1	0	0	1	1	0	1	0	0	1	1	1	0	0	0	0.142857	0.428571	1	0.444444
1527	34	4	6	10	3	1	38	4	3	2	2	7	9	3	2	1	1	0	0	0	2	1	2	2	1	1	3	1	2	0	2	0	0	3	1	0	0	1	1	2	0	1	2	0	1	0.571429	0.714286	2	0.944444
1528	33	2	13	8	3	1	33	2	3	3	1	5	5	3	2	0	0	0	0	0	0	2	2	1	1	0	0	0	0	1	0	0	0	1	0	0	0	0	0	1	0	1	1	0	2	0.285714	0.285714	0.75	0.388889
1529	41	4	13	16	2	1	42	4	2	2	2	13	15	4	3	0	0	2	0	0	2	2	1	1	2	2	2	1	0	0	1	0	0	1	0	0	0	0	1	0	1	0	0	0	1	0.285714	0.285714	0.5	0.333333
1530	53	4	13	26	3	1	56	4	3	1	2	22	25	3	2	0	0	0	0	1	1	1	2	2	2	2	2	0	0	0	0	0	0	1	0	0	0	0	0	0	0	0	0	0	1	0.142857	0	0.25	0.111111
1531	39	4	13	10	3	1	39	4	3	2	2	6	9	3	3	1	1	0	0	0	2	2	2	2	2	2	1	0	0	0	1	0	0	1	0	0	0	0	0	1	0	0	0	0	0	0	0	0.75	0.166667
1532	42	4	13	19	3	2	0	0	0	3	3	8	18	3	0	0	1	1	0	0	2	2	2	2	2	2	0	0	1	0	1	0	1	1	1	0	1	1	1	1	1	1	1	0	1	0.714286	0.571429	1	0.722222
1533	32	4	15	4	1	1	36	4	2	3	1	4	4	1	3	0	0	0	0	0	0	2	2	1	0	0	0	3	1	0	1	1	0	3	1	0	1	2	1	3	2	0	1	0	2	1.14286	1	1.75	1.22222
1534	26	4	11	3	1	1	25	2	2	3	1	1	1	1	2	0	0	0	0	0	0	2	2	2	0	0	0	0	1	0	1	0	0	2	1	0	0	1	1	2	1	3	2	0	1	0.571429	0.571429	2	0.888889
1535	24	4	12	2	2	1	27	2	3	2	1	0	0	1	2	0	0	0	0	0	0	2	2	1	0	0	0	1	1	1	1	0	0	1	1	0	0	1	1	1	1	1	1	0	1	0.571429	0.714286	1	0.722222
1536	26	2	11	4	1	1	29	2	1	3	1	3	3	1	1	0	0	0	0	0	0	2	2	2	0	0	0	1	1	0	1	0	0	1	1	0	0	1	1	0	0	0	0	0	1	0.428571	0.428571	0.5	0.444444
1537	38	3	13	13	2	1	43	3	2	3	1	3	3	1	3	0	0	0	0	0	0	2	2	2	0	0	0	0	1	0	1	0	0	1	1	0	0	0	1	1	1	0	1	1	1	0.428571	0.571429	0.75	0.555556
1538	33	4	13	5	3	1	35	3	2	1	1	4	4	3	3	0	0	0	0	0	0	1	2	2	1	0	0	1	1	0	1	0	0	1	1	0	1	0	1	1	0	0	1	0	0	0.142857	0.714286	0.75	0.5
1539	48	4	12	23	1	1	50	4	3	1	2	15	21	1	3	0	0	1	0	0	1	2	2	2	0	1	2	0	0	0	1	1	1	1	1	0	0	1	0	0	1	0	0	0	0	0.571429	0.142857	0.5	0.388889
1540	47	4	11	19	1	1	46	4	3	1	2	13	15	1	3	0	0	1	1	0	2	2	2	1	0	1	3	1	1	0	1	1	1	2	2	1	0	1	1	1	2	1	2	1	3	1.42857	1	1.25	1.22222
1541	40	4	13	17	1	1	43	4	2	3	4	5	16	1	3	1	2	0	0	0	3	2	2	2	0	2	2	0	1	1	2	1	1	1	1	1	1	1	1	2	1	1	1	1	1	1	0.857143	1.5	1.05556
[truncated: 60 more columns]
